# Supplementary material for: Recreation of an antigen-driven germinal center in vitro by providing B cells with phagocytic antigen
Source: Commun Biol. 2023 Apr 20;6:437. doi: 10.1038/s42003-023-04807-0 (PMC10119099; doi:10.1038/s42003-023-04807-0)
Supplement: Supplementary file 4 — Supplementary Data 1 [file 42003_2023_4807_MOESM4_ESM.xlsx]

## Sheet: normalized signal
	AffymetrixID	GeneName	Description	01.CG_invivo	02.CG_invivo	03.CG_invivo	MEAN	04.Beads	05.Beads	06.Beads	MEAN	07.LPS	08.LPS	09.LPS	MEAN	10.Naive	11.Naive	12.Naive	MEAN
1	AFFX-BioB-3_at	NA	NA	8.55221	8.12045	8.32847	8.33371	8.80832	8.36489	8.31142	8.49487	9.5498	8.20882	9.79025	9.18296	7.95505	8.41143	8.01063	8.1257
2	AFFX-BioB-5_at	NA	NA	8.51559	8.03749	8.23605	8.26304	8.58222	8.14165	8.28979	8.33789	9.43165	7.98342	9.83339	9.08282	7.85539	8.31185	7.93621	8.03448
3	AFFX-BioB-M_at	NA	NA	8.9729	8.70256	8.95064	8.87537	9.38226	8.72644	8.9104	9.00637	9.93255	8.64282	10.4852	9.68685	8.5589	8.87692	8.5918	8.67588
4	AFFX-BioC-3_at	NA	NA	9.75481	9.40451	9.54596	9.56843	9.91733	9.46577	9.51534	9.63281	10.5737	9.25266	10.851	10.2258	9.1334	9.53682	9.1951	9.28844
5	AFFX-BioC-5_at	NA	NA	9.94197	9.55316	9.68407	9.7264	10.1222	9.66711	9.69516	9.82817	10.68	9.48588	11.0741	10.4133	9.29317	9.74772	9.39322	9.47804
6	AFFX-BioDn-3_at	NA	NA	11.4897	11.3168	11.4612	11.4225	11.6567	11.2884	11.3377	11.4276	12.3806	11.1694	12.4487	11.9996	11.0527	11.4903	11.2183	11.2538
7	AFFX-BioDn-5_at	NA	NA	10.8285	10.4651	10.745	10.6795	10.9489	10.4726	10.5886	10.67	11.3416	10.4237	11.7924	11.1859	10.2496	10.6819	10.4408	10.4574
8	AFFX-BkGr-GC03_st	NA	NA	2.87017	2.72156	2.67422	2.75532	2.93787	2.71708	2.74146	2.7988	2.6568	2.67867	2.70061	2.67869	2.64832	2.63818	2.6215	2.636
9	AFFX-BkGr-GC04_st	NA	NA	2.62831	2.5863	2.57522	2.59661	2.6904	2.59711	2.60573	2.63108	2.60728	2.58863	2.66286	2.61959	2.57645	2.56779	2.56958	2.57127
10	AFFX-BkGr-GC05_st	NA	NA	2.6702	2.61372	2.62666	2.63686	2.71249	2.6583	2.66301	2.67793	2.67706	2.65848	2.68708	2.67421	2.6322	2.60876	2.60236	2.61444
11	AFFX-BkGr-GC06_st	NA	NA	2.7059	2.65888	2.6401	2.66829	2.75867	2.67829	2.6681	2.70169	2.70633	2.66495	2.71447	2.69525	2.65627	2.64693	2.63877	2.64732
12	AFFX-BkGr-GC07_st	NA	NA	2.69875	2.66411	2.65204	2.67163	2.78909	2.70187	2.71397	2.73498	2.7166	2.66966	2.7208	2.70235	2.65759	2.64858	2.64612	2.65076
13	AFFX-BkGr-GC08_st	NA	NA	2.71758	2.68152	2.68332	2.69414	2.80593	2.73485	2.71266	2.75115	2.76443	2.70795	2.7679	2.74676	2.69914	2.67361	2.66711	2.67995
14	AFFX-BkGr-GC09_st	NA	NA	2.77655	2.72802	2.73008	2.74489	2.85232	2.7851	2.77719	2.80487	2.8569	2.75422	2.81696	2.80936	2.73002	2.72602	2.71606	2.72404
15	AFFX-BkGr-GC10_st	NA	NA	2.82587	2.79124	2.78128	2.79946	2.92629	2.88144	2.82685	2.87819	3.07224	2.80449	2.93881	2.93851	2.79113	2.78532	2.76963	2.78203
16	AFFX-BkGr-GC11_st	NA	NA	2.89986	2.88738	2.85893	2.88205	3.00149	2.96239	2.92617	2.96335	3.31158	2.87522	3.0648	3.08387	2.88396	2.89682	2.85812	2.87963
17	AFFX-BkGr-GC12_st	NA	NA	2.9948	2.97093	2.94981	2.97185	3.12211	3.07566	3.01966	3.07247	3.68325	3.02319	3.2476	3.31801	2.9467	2.99499	2.95388	2.96519
18	AFFX-BkGr-GC13_st	NA	NA	3.13155	3.2024	3.11818	3.15071	3.32783	3.32221	3.24755	3.2992	4.19079	3.22278	3.58256	3.66538	3.16557	3.25065	3.13154	3.18259
19	AFFX-BkGr-GC14_st	NA	NA	3.3804	3.44341	3.37641	3.40008	3.62573	3.66755	3.54521	3.61283	5.07602	3.49681	4.08459	4.21914	3.38654	3.49262	3.42053	3.43323
20	AFFX-BkGr-GC15_st	NA	NA	3.64692	3.74605	3.66644	3.68647	3.96078	4.00335	3.84535	3.93649	5.6831	3.78878	4.65692	4.7096	3.63891	3.8034	3.65628	3.69953
21	AFFX-BkGr-GC16_st	NA	NA	4.35583	4.49793	4.40256	4.41877	4.78806	4.80877	4.6473	4.74804	6.75319	4.59705	5.65559	5.66861	4.42122	4.63935	4.45714	4.5059
22	AFFX-BkGr-GC17_st	NA	NA	4.6838	4.85227	4.74176	4.75928	5.16737	5.17888	5.03066	5.12564	7.13371	4.94849	6.1495	6.07723	4.74049	4.9833	4.80813	4.84397
23	AFFX-BkGr-GC18_st	NA	NA	5.3419	5.44987	5.37734	5.3897	5.84753	5.81163	5.72191	5.79369	7.86063	5.6137	6.83096	6.76843	5.34997	5.68205	5.48777	5.5066
24	AFFX-BkGr-GC19_st	NA	NA	5.76125	5.90748	5.85279	5.8405	6.25222	6.26206	6.14056	6.21828	8.17631	6.00908	7.27309	7.15283	5.72536	6.08613	5.85889	5.89013
25	AFFX-BkGr-GC20_st	NA	NA	6.21317	6.34255	6.27574	6.27715	6.67581	6.70476	6.55309	6.64456	8.55509	6.44172	7.66989	7.55557	6.15302	6.48081	6.27871	6.30418
26	AFFX-BkGr-GC21_st	NA	NA	6.49564	6.61689	6.5655	6.55934	6.98109	6.92856	6.83156	6.91373	8.74864	6.67913	7.92889	7.78555	6.38678	6.75531	6.57364	6.57191
27	AFFX-BkGr-GC22_st	NA	NA	7.01023	7.13298	7.06064	7.06795	7.45358	7.4787	7.2981	7.41013	9.18749	7.1921	8.42051	8.2667	6.92017	7.25445	7.06092	7.07851
28	AFFX-BkGr-GC23_st	NA	NA	7.01935	7.14369	7.05924	7.07409	7.50842	7.50431	7.28629	7.433	9.19844	7.18822	8.42843	8.27169	6.90469	7.24928	7.02508	7.05969
29	AFFX-BkGr-GC24_st	NA	NA	6.52908	6.69602	6.6186	6.61457	7.02331	7.1433	6.85273	7.00645	8.82556	6.7249	7.9746	7.84168	6.46716	6.80191	6.64769	6.63892
30	AFFX-BkGr-GC25_st	NA	NA	6.37357	6.42447	6.34863	6.38222	6.68921	6.93207	6.57704	6.73277	8.46016	6.40898	7.85368	7.57427	6.16988	6.45451	6.47171	6.36537
31	AFFX-CreX-3_at	NA	NA	12.6944	12.5535	12.7221	12.6567	12.8489	12.5106	12.6287	12.6627	13.1527	12.5455	13.1651	12.9544	12.4754	12.6795	12.637	12.5973
32	AFFX-CreX-5_at	NA	NA	12.5499	12.3429	12.5422	12.4783	12.6447	12.1909	12.493	12.4429	12.9382	12.3011	13.0289	12.7561	12.3443	12.5158	12.3944	12.4181
33	AFFX-DapX-3_st	NA	NA	7.97945	7.80135	4.11472	6.63184	4.43076	4.02224	4.10972	4.18757	4.33907	3.79324	3.46683	3.86638	4.10638	4.17962	4.29681	4.19427
34	AFFX-DapX-5_st	NA	NA	8.6437	8.50328	4.20333	7.11677	4.57029	4.29956	4.72181	4.53055	5.09701	4.11125	4.3709	4.52638	5.04019	4.45785	4.95308	4.81704
35	AFFX-DapX-M_st	NA	NA	8.42321	8.26583	4.48737	7.0588	4.76058	4.47482	5.3306	4.85533	5.08191	3.90961	4.11482	4.36878	4.79292	4.43538	5.37424	4.86752
36	AFFX-LysX-3_st	NA	NA	4.51238	4.88554	3.25463	4.21752	3.43874	3.30411	3.32731	3.35672	3.22745	3.27167	3.45249	3.3172	3.34642	3.35226	3.28218	3.32695
37	AFFX-LysX-5_st	NA	NA	4.10169	4.00012	3.04927	3.71703	3.02327	3.12439	3.31771	3.15512	3.34459	3.23878	3.06274	3.21537	3.07469	3.11923	3.16566	3.11986
38	AFFX-LysX-M_st	NA	NA	4.60901	4.51462	3.72943	4.28435	4.00177	3.73327	3.75822	3.83108	4.35259	3.67112	4.02463	4.01611	3.7923	3.8762	3.82057	3.82969
39	AFFX-PheX-3_st	NA	NA	6.21225	5.89055	4.572	5.55827	4.72185	4.41577	4.40669	4.51477	5.0368	4.61502	4.50209	4.71797	4.18055	4.38595	4.60287	4.38979
40	AFFX-PheX-5_st	NA	NA	6.33083	5.78768	3.4012	5.17324	3.30678	3.21224	3.65231	3.39044	3.44148	3.37902	3.26279	3.36109	3.29032	3.38332	3.37807	3.35057
41	AFFX-PheX-M_st	NA	NA	6.64021	6.0011	3.44135	5.36089	3.73484	3.5362	3.5772	3.61608	3.65936	3.32339	3.10449	3.36241	3.49341	3.56591	3.67757	3.57897
42	AFFX-r2-Bs-dap-3_st	NA	NA	7.84329	7.26091	3.33377	6.14599	3.86694	2.74702	3.562	3.39199	3.10739	3.07655	2.87804	3.02066	3.13365	3.29649	3.43995	3.29003
43	AFFX-r2-Bs-dap-5_st	NA	NA	8.42823	8.25076	3.88271	6.8539	4.43007	3.84899	5.11533	4.4648	5.13664	4.00532	4.22122	4.4544	4.56908	3.62424	4.67927	4.29086
44	AFFX-r2-Bs-dap-M_st	NA	NA	7.86384	7.37527	3.17096	6.13669	4.42904	3.3127	4.63706	4.12627	4.02768	3.3322	2.94412	3.43467	3.83866	3.59454	4.04477	3.82599
45	AFFX-r2-Bs-lys-3_st	NA	NA	4.94841	5.03568	3.21754	4.40054	3.29518	3.23592	3.56755	3.36621	3.42485	3.309	3.26727	3.33371	2.85339	3.47889	3.15342	3.1619
46	AFFX-r2-Bs-lys-5_st	NA	NA	4.08487	3.49985	2.70033	3.42835	3.0943	3.02396	2.81335	2.97721	3.11321	2.86523	2.78285	2.92043	2.8475	2.98927	2.99267	2.94315
47	AFFX-r2-Bs-lys-M_st	NA	NA	5.19032	4.8669	3.39926	4.4855	3.37743	3.24971	3.4611	3.36275	3.5681	3.43223	3.24166	3.414	3.84015	3.26519	3.38812	3.49782
48	AFFX-r2-Bs-phe-3_st	NA	NA	5.85289	5.90364	2.9496	4.90205	3.71738	3.57947	3.35432	3.55039	3.89408	3.39362	3.71776	3.66849	3.25202	3.22297	3.54358	3.33952
49	AFFX-r2-Bs-phe-5_st	NA	NA	6.67293	6.14014	3.45168	5.42158	4.0425	3.61952	3.66178	3.7746	3.81521	3.4236	3.54861	3.5958	3.56696	3.49256	3.7471	3.60221
50	AFFX-r2-Bs-phe-M_st	NA	NA	6.35054	5.6718	2.99385	5.0054	3.27036	3.16077	3.16077	3.1973	3.52042	2.87789	3.07167	3.15666	3.26335	3.15118	3.21949	3.21134
51	AFFX-r2-Bs-thr-3_s_st	NA	NA	5.25896	5.25316	3.46153	4.65788	3.61126	3.44329	3.46715	3.50723	5.02354	3.21084	3.88947	4.04128	3.37277	3.49327	3.50962	3.45855
52	AFFX-r2-Bs-thr-5_s_st	NA	NA	7.1078	6.40844	3.24435	5.58686	3.84774	3.64169	3.66178	3.71707	4.50785	3.3661	3.81215	3.89537	3.59177	3.49826	3.91346	3.66783
53	AFFX-r2-Bs-thr-M_s_st	NA	NA	7.87515	7.22828	4.20018	6.43453	4.54339	4.15598	4.80868	4.50268	4.81663	4.45315	4.34198	4.53725	4.50653	4.54277	5.06562	4.70497
54	AFFX-r2-Ec-bioB-3_at	NA	NA	8.47199	8.38556	8.50156	8.45304	8.80476	8.44788	8.54357	8.59874	9.73248	8.29505	9.79988	9.2758	8.12056	8.44546	8.29211	8.28605
55	AFFX-r2-Ec-bioB-5_at	NA	NA	8.81523	8.33551	8.68427	8.61167	9.03527	8.65354	8.62902	8.77261	9.9317	8.44332	10.0755	9.48351	8.21764	8.74191	8.33629	8.43194
56	AFFX-r2-Ec-bioB-M_at	NA	NA	8.92717	8.5314	8.77402	8.7442	9.14812	8.57456	8.70314	8.80861	10.1654	8.4352	10.2964	9.63233	8.56657	8.96354	8.52048	8.68353
57	AFFX-r2-Ec-bioC-3_at	NA	NA	10.3053	10.0993	10.13	10.1782	10.443	10.0292	10.1333	10.2018	11.2332	9.87655	11.3742	10.828	9.8	10.2548	9.81671	9.95718
58	AFFX-r2-Ec-bioC-5_at	NA	NA	10.2461	10.0307	10.1487	10.1418	10.4391	10.0477	10.1824	10.2231	11.0776	9.88701	11.3655	10.7767	9.81284	10.1911	9.84179	9.94858
59	AFFX-r2-Ec-bioD-3_at	NA	NA	11.7827	11.6725	11.8164	11.7572	11.9312	11.4999	11.61	11.6804	12.5248	11.4965	12.6062	12.2091	11.4023	11.8526	11.6321	11.629
60	AFFX-r2-Ec-bioD-5_at	NA	NA	11.5612	11.2473	11.4809	11.4298	11.622	11.2415	11.3465	11.4033	12.3845	11.2481	12.3701	12.0009	11.1676	11.5301	11.3541	11.3506
61	AFFX-r2-P1-cre-3_at	NA	NA	12.9659	12.8547	12.9849	12.9351	13.0888	12.7268	12.9606	12.9254	13.3006	12.9131	13.2724	13.162	12.8261	13.0301	12.9103	12.9222
62	AFFX-r2-P1-cre-5_at	NA	NA	13.0239	12.9303	13.0469	13.0003	13.1535	12.7852	12.9713	12.97	13.4421	12.906	13.3855	13.2445	12.8887	12.9953	12.9653	12.9498
63	AFFX-ThrX-3_st	NA	NA	6.93188	6.55721	5.4007	6.2966	5.50618	5.63276	5.3017	5.48022	6.04003	5.24643	5.90692	5.73113	5.23554	5.53194	5.59012	5.45253
64	AFFX-ThrX-5_st	NA	NA	7.01941	6.408	4.10808	5.84516	4.3315	4.25897	4.62533	4.40527	4.64216	4.28235	4.33841	4.42097	4.16074	4.19331	4.47418	4.27608
65	AFFX-ThrX-M_st	NA	NA	7.16421	6.5271	3.79248	5.82793	3.95458	4.34073	4.38302	4.22611	4.1849	4.15874	3.75884	4.03416	4.24637	4.06227	4.52242	4.27702
66	AFFX-TrpnX-3_st	NA	NA	2.83035	2.74265	2.90759	2.82686	2.92635	3.05982	3.08008	3.02208	3.07171	2.91656	3.1434	3.04389	2.69635	2.90489	2.75564	2.78563
67	AFFX-TrpnX-5_st	NA	NA	3.53053	3.40852	3.39635	3.44513	3.34844	3.51619	3.5454	3.47001	3.80214	3.37995	3.51607	3.56605	3.46366	3.38198	3.47255	3.4394
68	AFFX-TrpnX-M_st	NA	NA	3.68466	3.67797	3.80291	3.72185	3.69163	3.91308	3.7739	3.79287	4.30367	3.6116	4.0201	3.97846	3.61566	3.79379	3.59744	3.66897
69	ERCCmix1step1	NA	NA	3.88815	3.85117	3.69877	3.8127	4.14508	4.05222	3.98155	4.05962	4.28866	3.82081	4.5185	4.20932	3.9444	3.9239	3.89714	3.92181
70	ERCCmix1step10	NA	NA	3.47634	3.58708	3.46685	3.51009	3.90984	3.58457	3.80485	3.76642	4.77028	3.59524	3.91458	4.09337	3.50635	3.63457	3.51898	3.5533
71	ERCCmix1step11	NA	NA	4.23623	4.33787	3.92596	4.16669	4.13839	4.14517	3.98639	4.08998	4.60844	4.07984	4.43164	4.37331	3.98827	4.14444	4.10419	4.07896
72	ERCCmix1step12	NA	NA	3.11948	3.11289	3.12485	3.11907	3.29561	3.13981	3.26375	3.23306	3.849	3.3213	3.45872	3.54301	3.10588	3.37714	3.08816	3.19039
73	ERCCmix1step13	NA	NA	3.62107	3.78803	3.6668	3.69197	3.7168	3.70874	3.58027	3.6686	4.06716	3.6401	4.13242	3.94656	3.63696	3.74616	3.70168	3.69494
74	ERCCmix1step14	NA	NA	3.85727	3.99653	3.89051	3.91477	4.10629	4.05308	4.15773	4.1057	4.78408	4.0003	4.27679	4.35372	3.95012	4.11753	3.962	4.00988
75	ERCCmix1step15	NA	NA	3.0209	3.09297	3.15383	3.08924	3.12463	3.09177	3.03723	3.08454	3.43947	2.94556	3.26575	3.21693	3.05002	3.05981	3.2354	3.11508
76	ERCCmix1step16	NA	NA	3.00877	3.15347	2.99571	3.05265	3.2436	3.06261	3.21257	3.17293	3.12402	3.17484	3.13044	3.1431	3.11991	3.0613	2.99781	3.05967
77	ERCCmix1step17	NA	NA	3.69921	3.5632	3.43481	3.56574	3.35931	3.46573	3.54998	3.45834	3.59905	3.44268	3.55101	3.53091	3.48755	3.68938	3.56468	3.58054
78	ERCCmix1step18	NA	NA	3.13661	3.1569	3.02121	3.1049	3.37598	3.30767	3.22722	3.30362	3.83367	3.40997	3.44655	3.5634	2.98485	3.25853	3.12409	3.12249
79	ERCCmix1step19	NA	NA	4.49031	4.68278	4.68475	4.61928	4.83008	4.78229	4.74661	4.78633	5.74838	4.74284	5.25052	5.24725	4.76189	4.86586	4.85245	4.82673
80	ERCCmix1step2	NA	NA	4.8704	4.78612	4.66661	4.77438	4.46664	4.79697	4.42468	4.56276	4.71965	4.84289	5.13162	4.89805	4.7273	4.9698	4.99725	4.89812
81	ERCCmix1step20	NA	NA	3.33477	3.491	3.31552	3.38043	3.40081	3.35662	3.48408	3.41383	3.35649	3.4053	3.40061	3.38747	3.32322	3.20055	3.21612	3.24663
82	ERCCmix1step21	NA	NA	5.56279	5.60609	5.56747	5.57878	5.4528	5.6719	5.63322	5.58597	7.14426	5.45058	6.29222	6.29569	5.55354	5.73009	5.58834	5.62399
83	ERCCmix1step22	NA	NA	5.7776	5.94684	6.00532	5.90992	5.92892	6.03762	5.93722	5.96792	7.03851	6.006	6.26746	6.43732	5.99163	6.09188	5.97922	6.02091
84	ERCCmix1step3	NA	NA	3.84605	3.94965	3.93	3.90857	3.9516	4.09532	4.00596	4.01762	5.15242	3.99943	4.64325	4.59836	3.98375	4.05702	3.82999	3.95692
85	ERCCmix1step4	NA	NA	3.42118	3.31439	3.45801	3.39786	3.6951	3.79979	3.68562	3.72684	4.49702	3.56806	4.12701	4.06403	3.41635	3.39456	3.59982	3.47024
86	ERCCmix1step5	NA	NA	3.59668	3.64489	3.67974	3.64044	3.71535	3.68907	3.75188	3.71877	4.75032	3.71795	4.35128	4.27318	3.60258	3.9427	3.82345	3.78957
87	ERCCmix1step6	NA	NA	3.11754	3.00017	2.97701	3.03157	3.06033	2.85039	2.9342	2.94831	3.15356	2.97397	3.09059	3.07271	2.8182	2.90496	3.04486	2.92267
88	ERCCmix1step7	NA	NA	3.63357	3.64799	3.54951	3.61036	3.80066	4.01162	3.62442	3.81223	4.74035	3.71796	4.10897	4.18909	3.63292	3.56909	3.65625	3.61942
89	ERCCmix1step8	NA	NA	3.86657	3.97429	3.90625	3.9157	3.97987	4.1197	4.11416	4.07124	5.43379	4.06692	4.32888	4.60986	4.15753	4.12634	3.9875	4.09046
90	ERCCmix1step9	NA	NA	3.8957	3.88256	3.90731	3.89519	3.97681	3.9676	3.96796	3.97079	4.91333	3.92806	4.00669	4.2827	3.87539	4.02618	3.69218	3.86459
91	ERCCmix2step1	NA	NA	4.8704	4.78612	4.66661	4.77438	4.46664	4.79697	4.42468	4.56276	4.71965	4.84289	5.13162	4.89805	4.7273	4.9698	4.99725	4.89812
92	ERCCmix2step10	NA	NA	3.60278	3.70373	3.66172	3.65608	3.59517	3.72537	3.6999	3.67348	4.48236	3.65829	4.07324	4.0713	3.44771	3.49253	3.65243	3.53089
93	ERCCmix2step11	NA	NA	3.82395	3.8345	3.59533	3.75126	3.97792	4.1498	3.77244	3.96672	5.00117	3.9257	4.47164	4.46617	3.73288	4.15191	3.84329	3.90936
94	ERCCmix2step12	NA	NA	3.30773	3.437	3.43919	3.39464	3.39648	3.22476	3.42774	3.34966	3.41291	3.4434	3.58967	3.48199	3.31641	3.40953	3.4687	3.39821
95	ERCCmix2step13	NA	NA	2.91168	2.94634	2.85364	2.90389	3.03761	2.98345	2.84438	2.95514	3.63312	2.86009	3.23916	3.24412	2.82025	2.85627	2.92378	2.86677
96	ERCCmix2step14	NA	NA	3.27771	3.27263	3.27647	3.2756	3.48512	3.40662	3.24517	3.37897	3.95988	3.445	3.80639	3.73709	3.21442	3.51484	3.22553	3.31826
97	ERCCmix2step15	NA	NA	3.92153	4.04019	3.71119	3.89097	3.97965	4.07461	4.07582	4.04336	5.0479	4.07988	4.40868	4.51215	3.75058	3.88045	3.68727	3.77277
98	ERCCmix2step16	NA	NA	3.31889	3.51056	3.59046	3.4733	3.60735	3.82061	3.75264	3.72687	4.54634	3.64639	3.87613	4.02295	3.61341	3.82054	3.69054	3.70816
99	ERCCmix2step17	NA	NA	4.07932	4.08981	4.10417	4.0911	4.2238	4.364	4.23752	4.27511	4.60016	4.14402	4.58741	4.44386	4.35303	3.99603	4.07062	4.13989
100	ERCCmix2step18	NA	NA	4.41453	4.14947	4.3855	4.3165	4.48558	4.65336	4.42064	4.51986	5.60889	4.59052	4.83239	5.0106	4.45326	4.41728	4.47391	4.44815
101	ERCCmix2step19	NA	NA	3.68054	3.93353	3.7974	3.80382	3.93807	4.01242	3.71348	3.88799	4.78763	3.86126	4.04758	4.23216	3.82242	4.04235	3.74327	3.86935
102	ERCCmix2step2	NA	NA	3.91325	4.04384	3.94918	3.96875	3.78827	4.07645	4.07798	3.9809	4.95791	4.17136	4.73485	4.62137	4.09368	4.33798	3.94855	4.12674
103	ERCCmix2step20	NA	NA	3.99609	3.91614	3.88529	3.9325	4.01896	4.20034	4.04143	4.08691	4.62206	3.99709	4.53887	4.38601	3.85168	4.26935	3.95682	4.02595
104	ERCCmix2step21	NA	NA	3.54707	3.60798	3.46939	3.54148	3.62866	3.62432	3.6985	3.65049	4.73149	3.53978	3.72846	3.99991	3.32715	3.66366	3.5761	3.5223
105	ERCCmix2step22	NA	NA	2.99429	2.95917	2.99375	2.9824	3.06154	3.04451	3.0421	3.04938	3.42827	3.0111	3.09261	3.17733	3.0498	3.00281	3.09389	3.04883
106	ERCCmix2step23	NA	NA	7.06053	6.49573	3.58227	5.71284	3.64945	3.46967	3.72904	3.61605	3.92649	3.4929	3.66705	3.69548	3.85415	3.4199	3.68735	3.6538
107	ERCCmix2step24	NA	NA	3.12646	2.96354	2.90505	2.99835	2.8002	2.89904	2.96132	2.88685	3.01471	2.85911	3.08039	2.98474	3.00053	2.9847	2.86492	2.95005
108	ERCCmix2step25	NA	NA	3.24097	3.40328	3.34456	3.3296	3.51398	3.49356	3.39093	3.46615	4.42931	3.17423	3.45764	3.68706	3.15855	3.36179	3.38863	3.30299
109	ERCCmix2step26	NA	NA	3.52873	3.59301	3.69544	3.60573	3.74831	3.62089	3.61263	3.66061	4.72124	3.65525	3.93084	4.10245	3.56573	3.62252	3.65116	3.61314
110	ERCCmix2step27	NA	NA	3.79929	4.00028	3.8924	3.89732	3.94283	3.78863	3.78253	3.838	4.33406	3.65099	4.14463	4.04323	3.96489	3.9262	3.73231	3.87447
111	ERCCmix2step28	NA	NA	3.29615	3.71408	3.34536	3.45187	3.71632	3.72762	3.58555	3.6765	4.3205	3.61752	3.99058	3.9762	3.55215	3.79284	3.59314	3.64604
112	ERCCmix2step29	NA	NA	3.76427	3.69133	3.74992	3.73517	4.07486	3.74934	3.81504	3.87974	5.02689	3.76034	4.60927	4.4655	3.80891	3.65231	3.70468	3.72197
113	ERCCmix2step3	NA	NA	4.54644	4.66167	4.69449	4.6342	4.73	5.04871	4.95314	4.91061	5.63347	4.57363	5.16758	5.12489	4.81016	4.676	4.66496	4.71704
114	ERCCmix2step30	NA	NA	2.66851	2.86387	2.70256	2.74498	2.84484	2.80471	2.83448	2.82801	2.96351	2.73856	3.04051	2.91419	2.82727	2.80511	2.7469	2.79309
115	ERCCmix2step31	NA	NA	2.98681	3.00672	3.20462	3.06605	3.19302	3.27008	2.96671	3.14327	3.71922	3.05174	3.41858	3.39651	3.0687	3.10539	3.26534	3.14648
116	ERCCmix2step32	NA	NA	3.14729	3.13958	3.1225	3.13646	3.30014	3.23021	3.08099	3.20378	3.516	3.15815	3.29372	3.32262	3.09817	3.21802	3.11898	3.14506
117	ERCCmix2step33	NA	NA	3.20836	3.1119	3.08508	3.13511	3.18903	3.09925	3.00144	3.09657	3.44978	3.09696	3.30584	3.28419	2.99992	3.06857	3.05671	3.04174
118	ERCCmix2step34	NA	NA	3.17914	3.04516	3.13695	3.12042	3.27832	3.33336	3.20742	3.27303	3.37537	3.10064	3.32295	3.26632	2.97891	3.20389	3.10178	3.09486
119	ERCCmix2step35	NA	NA	4.86876	4.95106	3.47361	4.43115	3.68258	3.8439	3.58562	3.70403	3.9925	3.76974	3.62587	3.79604	3.54162	3.59728	3.59085	3.57658
120	ERCCmix2step36	NA	NA	3.33906	3.43213	3.30015	3.35712	3.33964	3.29351	3.47737	3.37017	3.25179	3.30163	3.28822	3.28055	3.26363	3.39943	3.28358	3.31555
121	ERCCmix2step38	NA	NA	4.36224	4.29333	4.312	4.32253	4.11608	4.34195	4.28539	4.24781	5.53301	4.22608	4.82708	4.86206	4.0102	4.40001	4.34238	4.25086
122	ERCCmix2step39	NA	NA	5.40487	5.76794	5.62855	5.60045	6.02786	6.02961	5.86806	5.97517	7.52962	5.96458	6.61295	6.70239	5.86367	5.9687	5.8328	5.88839
123	ERCCmix2step4	NA	NA	4.4886	4.42965	4.14334	4.35386	4.4827	4.47894	4.41127	4.45764	5.55139	4.26941	5.29903	5.03995	3.98934	4.4026	4.56885	4.32026
124	ERCCmix2step40	NA	NA	5.40859	5.55038	5.48101	5.47999	5.48388	5.6673	5.40772	5.51963	6.1702	5.60585	5.78161	5.85255	5.29622	5.54646	5.67342	5.50536
125	ERCCmix2step42	NA	NA	4.44018	4.44972	4.60731	4.49907	4.67278	5.02869	4.82426	4.84191	6.57852	4.94701	5.75994	5.76182	4.78872	5.14289	4.72232	4.88465
126	ERCCmix2step43	NA	NA	3.28781	3.21622	3.25794	3.25399	3.32954	3.0886	3.26331	3.22715	3.51875	3.11999	3.48248	3.37374	3.07587	3.32109	3.21272	3.20323
127	ERCCmix2step44	NA	NA	5.79244	5.80093	5.86938	5.82092	5.77784	5.89076	6.03418	5.90093	7.73345	5.77509	6.65288	6.72047	5.81228	5.79469	5.82653	5.81117
128	ERCCmix2step6	NA	NA	4.05342	3.86557	3.75435	3.89111	3.99579	4.21452	3.80519	4.00517	5.41618	3.86662	4.78418	4.68899	3.9033	3.9841	3.63488	3.84076
129	ERCCmix2step7	NA	NA	4.07772	4.25878	4.05891	4.1318	4.21432	4.34633	4.27484	4.2785	6.26502	4.35254	4.99679	5.20478	4.09231	4.21449	4.06676	4.12452
130	ERCCmix2step8	NA	NA	3.69876	3.76554	3.79364	3.75265	3.89429	3.78581	3.83252	3.83754	4.59285	3.49329	4.14089	4.07568	3.55501	3.55646	3.82512	3.64553
131	ERCCmix2step9	NA	NA	4.05485	4.36862	4.31605	4.24651	4.72674	4.56734	4.41877	4.57095	6.01537	4.39346	5.13288	5.18057	4.58944	4.53461	4.40449	4.50951
132	human-RPTR-A00196-1_st	NA	NA	4.21818	4.39988	4.31049	4.30951	4.85378	4.39037	4.51558	4.58658	5.78576	4.53984	5.09349	5.1397	4.28341	4.44251	4.39037	4.3721
133	human-RPTR-A06498-1_st	NA	NA	3.235	3.38326	3.20961	3.27596	3.39786	3.54142	3.31552	3.41827	4.29754	3.25909	3.63385	3.73016	3.38304	3.37979	3.25459	3.33914
134	human-RPTR-A12338-1_st	NA	NA	4.17311	3.99558	4.13795	4.10222	4.35068	4.26519	4.21461	4.27683	5.71135	4.34354	5.01483	5.02324	4.2583	4.36313	4.59249	4.40464
135	human-RPTR-AB076373-1_st	NA	NA	4.41992	4.49793	4.45805	4.45863	4.35756	4.43901	4.40721	4.40126	4.87528	4.30355	4.67098	4.6166	4.51961	4.40692	4.38994	4.43882
136	human-RPTR-AB076373-2_st	NA	NA	5.38136	5.51226	5.47364	5.45575	5.49587	5.67529	5.4413	5.53749	6.63534	5.63985	6.46247	6.24589	5.61508	5.5694	5.64639	5.61029
137	human-RPTR-AE009032-1_st	NA	NA	3.97867	4.14093	3.99048	4.03669	4.1974	4.45714	4.21611	4.29022	5.24748	4.05582	4.87881	4.72737	4.04904	4.26349	4.02468	4.1124
138	human-RPTR-AF062997-1_st	NA	NA	3.1787	3.15737	3.18088	3.17232	3.26818	3.04723	3.05571	3.12371	3.50048	3.38466	3.59364	3.49293	3.38288	3.20592	3.21736	3.26872
139	human-RPTR-AF292559-1_st	NA	NA	3.03101	2.94664	2.87024	2.9493	2.95101	2.88204	2.84685	2.8933	2.94137	2.8234	2.92334	2.89603	2.82675	3.00728	2.89442	2.90948
140	human-RPTR-AF292559-2_st	NA	NA	2.85767	2.77659	2.79002	2.80809	2.87433	2.9488	2.832	2.88504	2.96208	2.89176	3.22374	3.02586	2.87141	2.83367	2.84691	2.85066
141	human-RPTR-AF292559-3_st	NA	NA	2.65245	2.49704	2.64535	2.59828	2.59054	2.60644	2.59646	2.59781	2.74736	2.56188	2.61549	2.64158	2.59012	2.56933	2.62905	2.59616
142	human-RPTR-AF292559-4_st	NA	NA	3.43709	3.34374	3.37639	3.38574	3.35087	3.40042	3.39453	3.38194	3.82975	3.35621	3.72094	3.63563	3.27885	3.49723	3.31417	3.36342
143	human-RPTR-AF292560-1_st	NA	NA	3.41614	3.50702	3.54772	3.4903	3.37889	3.64006	3.44488	3.48794	4.16612	3.49186	4.24266	3.96688	3.67861	3.81692	3.59166	3.69573
144	human-RPTR-AF292560-2_st	NA	NA	2.85767	2.77659	2.79002	2.80809	2.87433	2.9488	2.832	2.88504	2.96208	2.89176	3.22374	3.02586	2.87141	2.83367	2.84691	2.85066
145	human-RPTR-AF292560-3_st	NA	NA	2.65245	2.49704	2.64535	2.59828	2.59054	2.60644	2.59646	2.59781	2.74736	2.56188	2.61549	2.64158	2.59012	2.56933	2.62905	2.59616
146	human-RPTR-AF292560-4_st	NA	NA	3.43709	3.34374	3.37639	3.38574	3.35087	3.40042	3.39453	3.38194	3.82975	3.35621	3.72094	3.63563	3.27885	3.49723	3.31417	3.36342
147	human-RPTR-AF298789-1_st	NA	NA	2.97943	2.95063	2.8133	2.91445	2.83813	2.80444	2.84752	2.83003	2.98752	2.92308	2.77325	2.89461	3.16737	2.89738	2.88125	2.982
148	human-RPTR-AF298789-2_st	NA	NA	6.68836	6.58976	6.60714	6.62842	7.0002	6.50757	6.70079	6.73618	7.84325	6.50263	7.95451	7.43346	6.20877	6.71651	6.32254	6.41594
149	human-RPTR-AF298789-3_st	NA	NA	3.57307	3.83846	3.60141	3.67098	3.63202	3.85823	3.65179	3.71401	4.20364	3.63065	4.36402	4.06611	3.44922	3.59741	3.69887	3.58183
150	human-RPTR-AF323980-1_st	NA	NA	2.80354	2.79732	2.82545	2.80877	2.95632	2.83439	2.72576	2.83882	3.36415	2.88942	2.92676	3.06011	2.63527	2.86786	2.81399	2.77237
151	human-RPTR-AF334827-1_st	NA	NA	6.30598	6.2034	6.28254	6.26397	6.6092	6.16863	6.34698	6.37494	7.47757	6.11813	7.61351	7.06974	5.81771	6.37355	5.92524	6.03883
152	human-RPTR-AF334827-2_st	NA	NA	3.57307	3.83846	3.60141	3.67098	3.63202	3.85823	3.65179	3.71401	4.20364	3.63065	4.36402	4.06611	3.44922	3.59741	3.69887	3.58183
153	human-RPTR-AF403737-1_st	NA	NA	2.96807	2.82646	2.90584	2.90012	2.93245	2.92377	2.94301	2.93308	3.10439	2.79621	3.13224	3.01095	2.89344	2.89768	2.783	2.85804
154	human-RPTR-AJ002682-1_st	NA	NA	3.11172	3.07321	3.10401	3.09632	3.1536	3.24827	3.14036	3.18074	3.4802	3.1928	3.26188	3.31163	3.17105	3.13002	3.11507	3.13871
155	human-RPTR-AJ002682-2_st	NA	NA	3.57307	3.83846	3.60141	3.67098	3.63202	3.85823	3.65179	3.71401	4.20364	3.63065	4.36402	4.06611	3.44922	3.59741	3.69887	3.58183
156	human-RPTR-AJ002684-1_st	NA	NA	3.60041	3.70504	3.66766	3.6577	3.85981	3.94864	3.63249	3.81365	4.71248	3.82174	3.8837	4.13931	3.82254	3.70625	3.77089	3.76656
157	human-RPTR-AJ002684-2_st	NA	NA	3.11172	3.07321	3.10401	3.09632	3.1536	3.24827	3.14036	3.18074	3.4802	3.1928	3.26188	3.31163	3.17105	3.13002	3.11507	3.13871
158	human-RPTR-AJ002684-3_st	NA	NA	3.57307	3.83846	3.60141	3.67098	3.63202	3.85823	3.65179	3.71401	4.20364	3.63065	4.36402	4.06611	3.44922	3.59741	3.69887	3.58183
159	human-RPTR-AJ132968-1_st	NA	NA	3.07621	3.0328	2.86067	2.98989	3.19738	3.03736	3.02017	3.08497	3.30077	3.089	3.3193	3.23636	3.04496	2.91521	3.11298	3.02439
160	human-RPTR-AJ510163-1_st	NA	NA	4.22954	4.45563	4.69081	4.45866	4.98619	4.69362	4.77962	4.81981	5.26677	4.41993	5.14773	4.94481	4.40771	4.78365	4.73432	4.64189
161	human-RPTR-AJ510163-2_st	NA	NA	3.57307	3.83846	3.60141	3.67098	3.63202	3.85823	3.65179	3.71401	4.20364	3.63065	4.36402	4.06611	3.44922	3.59741	3.69887	3.58183
162	human-RPTR-AJ510163-3_st	NA	NA	5.09582	5.3016	4.96624	5.12122	5.13008	5.23973	5.38917	5.25299	6.65252	5.25804	6.0858	5.99879	5.32177	5.21198	5.23768	5.25714
163	human-RPTR-AY056050-1_st	NA	NA	5.13718	5.03396	5.22579	5.13231	5.20248	5.30447	5.24474	5.25057	5.63041	5.17083	4.99387	5.26503	5.31189	5.34925	5.19397	5.28504
164	human-RPTR-AY125353_st	NA	NA	5.05643	4.94141	5.04395	5.01393	5.32514	5.22267	5.15478	5.2342	6.67658	5.06111	5.74078	5.82616	5.12072	5.26481	5.19159	5.19238
165	human-RPTR-AY189981-1_st	NA	NA	5.06985	5.29568	5.03996	5.13516	5.27484	5.29797	5.15455	5.24245	6.57754	5.04636	6.14897	5.92429	5.30357	5.29858	5.23086	5.27767
166	human-RPTR-AY189981-2_st	NA	NA	3.57307	3.83846	3.60141	3.67098	3.63202	3.85823	3.65179	3.71401	4.20364	3.63065	4.36402	4.06611	3.44922	3.59741	3.69887	3.58183
167	human-RPTR-AY342347_st	NA	NA	4.80344	4.99838	4.85767	4.8865	5.02081	4.88472	4.92632	4.94395	6.04652	5.10182	5.18182	5.44339	4.62834	4.95947	4.97258	4.85346
168	human-RPTR-CVE247372-1_st	NA	NA	3.55495	3.87608	3.72408	3.71837	3.87578	3.97049	3.59665	3.8143	4.4177	3.73392	4.20369	4.11843	3.80657	3.75484	3.80317	3.78819
169	human-RPTR-E00696-1_st	NA	NA	3.61658	3.713	3.7256	3.68506	3.846	3.98964	3.66595	3.83386	4.75965	3.83077	3.87537	4.15527	3.83537	3.72053	3.78994	3.78195
170	human-RPTR-ECOLOXB_st	NA	NA	2.67154	2.6612	2.6591	2.66395	2.57848	2.7454	2.65212	2.65867	2.88045	2.62633	2.80896	2.77191	2.64594	2.63899	2.62804	2.63766
171	human-RPTR-ECOLOXL_st	NA	NA	2.74347	2.61161	2.6753	2.67679	2.94112	2.72679	2.63955	2.76915	2.72011	2.72308	2.80383	2.74901	2.63633	2.61165	2.63129	2.62642
172	human-RPTR-J01347-1_st	NA	NA	2.67418	2.72731	2.68601	2.69583	2.86853	2.73609	2.78609	2.7969	2.87952	2.83467	2.80431	2.8395	2.7568	2.74167	2.6979	2.73213
173	human-RPTR-J01347-2_st	NA	NA	2.77609	2.86016	2.85883	2.83169	2.86536	2.7729	2.92513	2.85446	3.29238	2.84424	2.99237	3.043	2.68897	2.86435	2.79885	2.78406
174	human-RPTR-J01347-3_st	NA	NA	2.83969	2.77029	2.77977	2.79658	2.98935	2.88827	2.94695	2.94152	3.04807	2.89427	2.9551	2.96581	2.74929	2.86384	2.96932	2.86082
175	human-RPTR-J01347-4_st	NA	NA	3.41778	3.45693	3.32344	3.39938	3.43229	3.42986	3.41554	3.42589	4.47945	3.28369	3.94049	3.90121	3.45066	3.50678	3.44299	3.46681
176	human-RPTR-J01636-1_st	NA	NA	4.33743	4.40202	4.16466	4.30137	4.31335	4.42404	4.44302	4.39347	5.03564	4.5928	5.22892	4.95245	4.25322	4.40285	4.33373	4.32993
177	human-RPTR-J01636-2_st	NA	NA	3.44301	3.54823	3.57943	3.52356	3.66983	3.74746	3.47828	3.63185	5.14918	3.67283	3.72415	4.18205	3.63583	3.59262	3.63363	3.62069
178	human-RPTR-J01636-3_st	NA	NA	3.35287	3.54191	3.66269	3.51916	3.76101	3.52521	3.61227	3.63283	4.31296	3.39688	3.91732	3.87572	3.68843	3.71984	3.54807	3.65211
179	human-RPTR-J01636-4_st	NA	NA	3.28609	3.34767	3.36137	3.33171	3.25305	3.3322	3.46864	3.3513	3.5918	3.3646	3.90101	3.61913	3.3037	3.40437	3.36467	3.35758
180	human-RPTR-J03196-1_st	NA	NA	3.87586	4.03155	3.64847	3.85196	4.00423	3.87762	3.79624	3.8927	4.91417	3.94739	4.2986	4.38672	3.81898	3.97756	4.06644	3.95433
181	human-RPTR-K01193-1_st	NA	NA	3.86126	3.68662	3.58705	3.71164	3.97173	3.82812	3.75166	3.8505	5.18992	3.76462	4.31009	4.42154	3.65982	3.78615	3.68669	3.71089
182	human-RPTR-K01486-1_st	NA	NA	3.25394	3.3184	3.35693	3.30976	3.37155	3.25946	3.37064	3.33388	3.65742	3.24978	3.3464	3.41787	3.31716	3.30336	3.54273	3.38775
183	human-RPTR-L36849-1_st	NA	NA	5.65382	5.65696	5.90378	5.73819	6.07831	6.25881	5.97855	6.10522	7.85674	6.0223	6.73943	6.87282	5.87134	6.27207	6.00318	6.04886
184	human-RPTR-M10961-1_st	NA	NA	3.03291	3.2384	3.03456	3.10196	3.19593	3.27562	3.15636	3.2093	3.85232	3.14052	3.43774	3.47686	3.04963	3.04019	3.02252	3.03744
185	human-RPTR-M10961-2_st	NA	NA	3.08333	3.0626	3.02634	3.05742	2.94973	3.03315	3.02634	3.00307	3.24073	3.09494	2.96171	3.09912	2.95255	3.02561	2.9299	2.96935
186	human-RPTR-M10961-3_st	NA	NA	3.14299	3.47556	3.27417	3.29757	3.38784	3.30541	3.30289	3.33205	3.42039	3.20126	3.50596	3.37587	3.26933	3.25137	3.08864	3.20311
187	human-RPTR-M10961-4_st	NA	NA	2.81497	2.93099	2.8352	2.86039	3.13524	2.92587	2.86869	2.9766	3.60751	2.83477	3.0828	3.17503	2.88919	2.97674	2.93099	2.93231
188	human-RPTR-M15077-1_st	NA	NA	3.03275	2.94701	3.15777	3.04584	3.1012	3.08074	3.03762	3.07318	3.55645	3.11237	3.40151	3.35678	3.1243	3.11669	3.15166	3.13088
189	human-RPTR-M57289-1_st	NA	NA	3.76349	3.96934	3.78924	3.84069	3.98727	3.94304	3.94304	3.95778	5.33516	4.03521	4.6179	4.66276	3.82473	4.23035	4.02728	4.02745
190	human-RPTR-M60050-1_st	NA	NA	3.76349	3.96934	3.78924	3.84069	3.98727	3.94304	3.94304	3.95778	5.33516	4.03521	4.6179	4.66276	3.82473	4.23035	4.02728	4.02745
191	human-RPTR-M62653-1_st	NA	NA	2.97711	3.08323	2.93579	2.99871	3.15346	2.93484	2.91599	3.00143	3.09472	2.86837	2.96341	2.9755	3.01858	3.02131	2.98716	3.00902
192	human-RPTR-NC_001669-1_st	NA	NA	3.17475	3.264	3.06859	3.16911	3.10368	2.96656	3.02936	3.0332	3.07775	2.95121	2.8534	2.96078	3.12377	3.11612	3.16562	3.13517
193	human-RPTR-NC_001669-2_st	NA	NA	3.14385	3.164	3.11745	3.14177	3.30287	3.14358	3.16737	3.20461	3.17246	3.15038	3.00768	3.11017	3.20066	3.12589	3.19066	3.17241
194	human-RPTR-NC_002086-1_st	NA	NA	4.45417	4.552	4.59762	4.5346	4.5342	4.47736	4.68204	4.56453	5.3516	4.34848	4.89593	4.86533	4.46046	4.27726	4.49935	4.41236
195	human-RPTR-NM_131175-1_st	NA	NA	4.05892	3.91484	4.02638	4.00005	3.66591	3.83718	3.92019	3.80776	4.5823	3.97789	3.8728	4.14433	3.87451	3.99563	4.13111	4.00042
196	human-RPTR-S69414-1_st	NA	NA	4.21818	4.39988	4.31049	4.30951	4.85378	4.39037	4.51558	4.58658	5.78576	4.53984	5.09349	5.1397	4.28341	4.44251	4.39037	4.3721
197	human-RPTR-U43284-1_st	NA	NA	5.38136	5.51226	5.47364	5.45575	5.49587	5.67529	5.4413	5.53749	6.63534	5.63985	6.46247	6.24589	5.61508	5.5694	5.64639	5.61029
198	human-RPTR-U46493-1_st	NA	NA	2.70147	2.75722	2.70254	2.72041	2.84962	2.77946	2.80777	2.81228	3.00998	2.80567	2.83084	2.88216	2.77302	2.78897	2.70243	2.75481
199	human-RPTR-U47295-1_st	NA	NA	3.23531	3.08567	3.13937	3.15345	3.19984	3.25518	3.17596	3.21033	3.65933	3.27316	3.33756	3.42335	3.23401	3.26447	3.24381	3.24743
200	human-RPTR-U47295-2_st	NA	NA	3.57307	3.83846	3.60141	3.67098	3.63202	3.85823	3.65179	3.71401	4.20364	3.63065	4.36402	4.06611	3.44922	3.59741	3.69887	3.58183
201	human-RPTR-U55943-1_st	NA	NA	3.59793	3.77405	3.75385	3.70861	4.00097	3.95853	3.87784	3.94578	5.04563	3.85749	4.27767	4.3936	3.64228	3.71454	3.76724	3.70802
202	human-RPTR-U55943-2_st	NA	NA	3.57307	3.83846	3.60141	3.67098	3.63202	3.85823	3.65179	3.71401	4.20364	3.63065	4.36402	4.06611	3.44922	3.59741	3.69887	3.58183
203	human-RPTR-U57609-1_st	NA	NA	5.38136	5.51226	5.47364	5.45575	5.49587	5.67529	5.4413	5.53749	6.63534	5.63985	6.46247	6.24589	5.61508	5.5694	5.64639	5.61029
204	human-RPTR-U57609-2_st	NA	NA	4.29034	4.43201	4.6659	4.46275	4.81809	4.56507	4.72152	4.70156	5.92439	4.50697	5.27941	5.23692	4.47376	4.82982	4.70548	4.66968
205	human-RPTR-U89963-1_st	NA	NA	3.64744	3.65364	3.65927	3.65345	3.80045	3.72334	3.6616	3.72846	5.09726	3.86958	4.11751	4.36145	3.51583	3.48397	3.59528	3.53169
206	human-RPTR-U89963-2_st	NA	NA	3.57307	3.83846	3.60141	3.67098	3.63202	3.85823	3.65179	3.71401	4.20364	3.63065	4.36402	4.06611	3.44922	3.59741	3.69887	3.58183
207	human-RPTR-V01555-1_st	NA	NA	5.79196	6.05041	5.78346	5.87528	5.6968	5.96818	5.78998	5.81832	6.75504	5.8813	6.3362	6.32418	5.84685	6.12492	5.98338	5.98505
208	human-RPTR-X03453-1_st	NA	NA	3.14354	3.06758	2.96644	3.05919	3.03261	3.31715	3.00476	3.11818	3.90655	3.06914	3.19116	3.38895	3.18115	3.26651	3.03202	3.15989
209	human-RPTR-X03453-2_st	NA	NA	6.68836	6.58976	6.60714	6.62842	7.0002	6.50757	6.70079	6.73618	7.84325	6.50263	7.95451	7.43346	6.20877	6.71651	6.32254	6.41594
210	human-RPTR-X17220-1_st	NA	NA	5.65313	5.57703	5.62853	5.61956	5.93374	6.02143	5.82001	5.92506	7.35981	5.78214	6.38448	6.50881	5.63825	5.85081	5.75864	5.74923
211	human-RPTR-X58791-1_st	NA	NA	3.0781	2.98424	2.92593	2.99609	3.01378	3.13486	2.95992	3.03618	3.09139	3.04398	3.00501	3.04679	3.00934	2.98961	2.93833	2.97909
212	human-RPTR-X58791-2_st	NA	NA	2.94587	3.15567	3.02604	3.04253	3.05754	3.06585	3.0709	3.06476	3.08879	3.05773	3.09964	3.08205	3.05629	3.02967	2.88104	2.989
213	human-RPTR-XXU09476-1_st	NA	NA	3.40075	3.39435	3.22216	3.33908	3.37373	3.33555	3.29779	3.33569	4.07088	3.32361	3.50401	3.63283	3.35462	3.39076	3.25277	3.33272
214	MG-1-neg-10338068_st	NA	NA	5.77387	4.94974	5.2001	5.3079	4.79335	4.20783	4.71596	4.57238	4.66211	4.919	5.61117	5.06409	4.79855	5.029	4.60819	4.81191
215	MG-1-neg-10338069_st	NA	NA	3.67032	3.30812	3.84985	3.60943	3.19827	3.03016	3.03934	3.08926	3.19547	3.10104	3.22421	3.17358	3.89164	4.21533	4.09638	4.06778
216	MG-1-neg-10338070_st	NA	NA	2.85517	2.79903	2.89827	2.85082	3.32483	2.85063	3.33349	3.16965	2.74057	2.74967	3.07036	2.85354	2.88191	2.71926	2.955	2.85205
217	MG-1-neg-10338071_st	NA	NA	3.05471	3.02744	3.11421	3.06545	2.39167	2.87072	2.7388	2.66706	2.76993	2.8304	3.06768	2.88934	2.90457	2.85479	2.76643	2.84193
218	MG-1-neg-10338072_st	NA	NA	3.57625	3.86151	3.7232	3.72032	3.04259	3.99695	3.49473	3.51142	3.19955	3.99681	3.42276	3.53971	3.30078	3.73398	3.56677	3.53385
219	MG-1-neg-10338073_st	NA	NA	2.74823	3.77846	3.31897	3.28189	3.78192	3.39237	3.24564	3.47331	4.18131	3.40206	2.9312	3.50485	2.76442	3.12528	3.56312	3.15094
220	MG-1-neg-10338078_st	NA	NA	5.99882	5.53665	5.19351	5.57632	3.7439	4.54122	4.69526	4.3268	4.35977	4.8145	4.35907	4.51111	5.72042	5.91858	5.47803	5.70568
221	MG-1-neg-10338079_st	NA	NA	3.25856	3.27704	3.34585	3.29382	3.71763	3.20834	3.47161	3.46586	3.5337	3.03881	3.5029	3.35847	3.59583	3.36126	3.08654	3.34788
222	MG-1-neg-10338080_st	NA	NA	3.78069	3.51637	4.20901	3.83536	3.90904	4.20308	4.01632	4.04282	3.18058	4.2413	3.53412	3.652	3.74889	3.89162	3.98817	3.87623
223	MG-1-neg-10338081_st	NA	NA	5.91841	5.6722	5.97098	5.85386	5.08545	5.79717	5.66988	5.5175	6.41825	5.14607	5.82318	5.79583	5.57299	5.80343	5.80864	5.72835
224	MG-1-neg-10338082_st	NA	NA	6.08314	5.86586	4.69577	5.54826	4.5803	4.447	4.03486	4.35405	4.24488	4.9999	4.60732	4.61737	6.21704	5.42064	6.24407	5.96058
225	MG-1-neg-10338083_st	NA	NA	3.2353	2.94079	3.40401	3.19336	2.79597	3.63345	3.57545	3.33496	2.47692	2.97194	3.46575	2.97154	3.24985	3.00216	3.25895	3.17032
226	MG-1-neg-10338084_st	NA	NA	4.557	5.02162	4.83079	4.80314	4.87575	4.51086	4.45503	4.61388	3.91422	4.49877	4.39944	4.27081	4.39752	4.22857	4.598	4.40803
227	MG-1-neg-10338086_st	NA	NA	5.83929	5.23433	6.24364	5.77242	3.33303	3.67271	3.49779	3.50118	3.15222	3.54678	2.9584	3.21913	5.22984	5.07067	5.61296	5.30449
228	MG-1-neg-10338087_st	NA	NA	3.67671	3.41423	3.81456	3.63517	2.96956	2.88655	3.22088	3.02566	3.6062	3.01306	3.48231	3.36719	3.35312	3.47105	3.75047	3.52488
229	MG-1-neg-10338088_st	NA	NA	3.00104	2.76201	2.62613	2.7964	2.75289	2.80272	2.89251	2.81604	2.78594	2.79178	2.86249	2.8134	2.89038	2.53922	2.89665	2.77542
230	MG-1-neg-10338089_st	NA	NA	3.45233	3.38745	3.51674	3.45217	3.21783	3.33649	3.34187	3.29873	3.53706	3.30074	3.26118	3.36633	3.38333	3.29428	3.6556	3.44441
231	MG-1-neg-10338090_st	NA	NA	4.70053	4.36446	4.48521	4.51673	3.45218	3.72909	3.73797	3.63975	3.35801	3.6767	4.59967	3.87813	4.51833	5.08623	4.99226	4.8656
232	MG-1-neg-10338091_st	NA	NA	3.56206	2.79408	3.4779	3.27801	3.36273	3.47132	3.55325	3.46243	4.80908	3.47606	4.2324	4.17251	3.87619	3.27894	3.94445	3.69986
233	MG-1-neg-10338092_st	NA	NA	5.48351	5.16164	6.15385	5.59967	5.34312	5.03835	5.53	5.30383	5.90609	6.24952	5.38889	5.84817	6.08457	5.67433	5.87488	5.87793
234	MG-1-neg-10338093_st	NA	NA	3.31279	4.06091	3.42068	3.59813	3.72468	3.85229	3.38571	3.65423	5.88869	4.05736	5.10666	5.01757	3.15402	4.10408	3.9574	3.7385
235	MG-1-neg-10338094_st	NA	NA	7.69851	7.5994	7.63254	7.64348	6.50868	6.83798	7.07839	6.80835	6.6627	7.02636	6.06006	6.58304	7.51848	7.51422	7.66437	7.56569
236	MG-1-neg-10338096_st	NA	NA	4.67784	4.52415	4.23544	4.47914	4.30849	3.87431	4.48601	4.22294	3.99454	4.30952	3.78288	4.02898	4.35634	4.48949	4.39674	4.41419
237	MG-1-neg-10338098_st	NA	NA	4.32026	4.25545	4.15002	4.24191	3.51666	4.98122	3.92635	4.14141	5.10383	4.46487	4.69212	4.75361	4.8245	4.09899	3.43528	4.11959
238	MG-1-neg-10338099_st	NA	NA	4.22183	4.58754	4.66767	4.49235	3.97253	4.20111	4.60285	4.25883	4.28386	4.1433	3.77053	4.0659	4.52018	4.38576	4.67769	4.52788
239	MG-1-neg-10338100_st	NA	NA	2.60291	2.54411	2.43312	2.52671	2.59498	2.58609	2.88337	2.68815	2.83407	2.45017	2.46112	2.58179	2.64389	2.4404	2.41107	2.49845
240	MG-1-neg-10338101_st	NA	NA	5.96246	5.96731	5.92689	5.95222	3.63306	4.69526	6.00665	4.77832	3.02044	4.8788	3.479	3.79275	5.6038	5.42246	4.98287	5.33638
241	MG-1-neg-10338102_st	NA	NA	3.19942	2.67898	2.77201	2.88347	2.64345	3.02483	2.57678	2.74836	2.6843	2.63772	2.92747	2.74983	2.77734	2.84353	2.70404	2.77497
242	MG-1-neg-10338103_st	NA	NA	4.68837	4.56964	4.92	4.726	3.69557	4.54838	4.5406	4.26152	4.26597	3.91171	4.27477	4.15082	4.80951	4.60643	4.83003	4.74866
243	MG-1-neg-10338105_st	NA	NA	4.43043	3.70762	4.31863	4.15223	2.96798	2.88129	3.1658	3.00502	2.85672	2.95339	3.21766	3.00926	3.42876	3.95975	3.97822	3.78891
244	MG-1-neg-10338107_st	NA	NA	6.65461	7.0596	7.17256	6.96226	6.75847	6.53454	6.40907	6.56736	6.55096	6.59086	7.18714	6.77632	7.05831	7.04332	6.87087	6.99084
245	MG-1-neg-10338108_st	NA	NA	4.21796	4.36148	3.87393	4.15113	4.3277	4.18196	4.21012	4.23993	5.30704	4.47563	5.2636	5.01543	4.36397	3.8978	4.11336	4.12504
246	MG-1-neg-10338109_st	NA	NA	5.55052	4.53527	4.65785	4.91455	3.21109	3.66914	3.96195	3.61406	2.8829	3.72097	2.95543	3.18643	5.23677	4.5513	5.46676	5.08494
247	MG-1-neg-10338110_st	NA	NA	4.64648	3.87032	4.45905	4.32528	4.4772	4.00302	4.55347	4.34457	4.00933	3.87417	4.42264	4.10205	5.3439	4.69659	4.63755	4.89268
248	MG-1-neg-10338112_st	NA	NA	5.67618	3.94135	4.38543	4.66765	2.90672	3.7076	3.67459	3.42963	3.47908	3.66898	3.41062	3.51956	4.12074	4.21592	4.08616	4.14094
249	MG-1-neg-10338113_st	NA	NA	3.49172	4.29074	3.58502	3.78916	3.15507	3.32657	2.52301	3.00155	2.45298	4.42078	3.19464	3.35613	3.65909	3.88423	4.22998	3.92443
250	MG-1-neg-10338114_st	NA	NA	5.00238	4.45487	4.94462	4.80062	4.09664	3.78753	3.93053	3.93823	4.4267	4.04405	4.66665	4.37913	4.19061	4.39641	4.37128	4.31944
251	MG-1-neg-10338115_st	NA	NA	4.50083	4.76698	4.35216	4.53999	2.90077	3.41953	4.30902	3.5431	3.7296	3.58407	3.32785	3.54717	4.6024	3.30875	4.65617	4.18911
252	MG-1-neg-10338118_st	NA	NA	3.56634	3.13428	3.73008	3.4769	3.86938	3.63244	3.38893	3.63025	3.37796	3.47935	2.6597	3.17234	4.26137	3.97125	3.43039	3.88767
253	MG-1-neg-10338119_st	NA	NA	4.18215	4.80308	4.1628	4.38268	5.00863	4.29796	4.84903	4.71854	6.34839	4.75862	5.08515	5.39739	4.63779	4.96853	4.63034	4.74555
254	MG-1-neg-10338121_st	NA	NA	3.16549	3.51232	3.59115	3.42299	2.51077	3.03331	2.84129	2.79512	2.46207	2.60139	2.85818	2.64055	2.84133	2.60819	3.72022	3.05658
255	MG-1-neg-10338122_st	NA	NA	4.17607	3.66177	3.80998	3.88261	3.62077	4.28156	4.14178	4.0147	4.30933	3.65139	3.46547	3.80873	3.7019	3.8684	3.3563	3.6422
256	MG-1-neg-10338125_st	NA	NA	3.11677	2.795	3.15899	3.02359	2.78448	2.75478	2.92918	2.82281	3.5863	2.87203	3.7897	3.41601	2.88169	2.66696	2.96776	2.8388
257	MG-1-neg-10338126_st	NA	NA	2.61775	2.5424	2.57644	2.57886	2.45633	2.54376	2.52058	2.50689	2.62081	2.66279	2.87868	2.72076	2.41682	2.96326	2.5709	2.65032
258	MG-1-neg-10338127_st	NA	NA	2.99793	2.93753	3.18983	3.04177	3.66737	3.44676	2.72207	3.27873	5.58004	2.93617	4.79084	4.43568	3.22899	3.54009	2.96099	3.24336
259	MG-1-neg-10338129_st	NA	NA	6.68856	6.52594	6.7572	6.65724	5.5534	5.70182	6.02975	5.76166	6.62606	5.97354	5.78264	6.12742	6.04889	6.44129	6.05829	6.18283
260	MG-1-neg-10338130_st	NA	NA	3.01408	2.77239	3.22339	3.00329	3.04259	2.87767	2.7574	2.89255	2.65831	2.84898	2.88444	2.79725	2.83935	2.68698	2.65515	2.72716
261	MG-1-neg-10338131_st	NA	NA	3.85397	3.49982	3.68225	3.67868	3.45973	3.62706	3.28663	3.45781	4.26429	3.17578	2.65167	3.36391	3.61905	3.95771	4.07715	3.88464
262	MG-1-neg-10338132_st	NA	NA	2.60206	2.92841	3.38836	2.97294	3.18613	2.55182	2.8705	2.86948	2.49286	2.7633	2.48122	2.57913	2.82907	3.1587	2.73777	2.90852
263	MG-1-neg-10338133_st	NA	NA	5.05951	4.04502	5.12213	4.74222	4.14148	4.00935	3.89176	4.0142	3.01642	3.99825	3.63522	3.54996	5.06493	5.44093	4.59278	5.03288
264	MG-1-neg-10338134_st	NA	NA	8.72486	8.92878	9.05109	8.90157	8.46736	8.76002	8.98238	8.73659	9.67783	9.1942	9.14931	9.34045	8.95155	9.29007	8.86228	9.03463
265	MG-1-neg-10338135_st	NA	NA	5.3242	5.53142	5.3849	5.41351	5.1936	5.69005	5.5521	5.47858	5.28023	4.78357	5.76794	5.27724	5.25149	5.62007	4.58517	5.15225
266	MG-1-neg-10338136_st	NA	NA	5.90036	5.44696	5.29708	5.54814	4.95488	4.73171	5.42418	5.03692	5.16653	5.58186	5.49617	5.41485	5.52169	5.52063	5.75748	5.59993
267	MG-1-neg-10338137_st	NA	NA	4.94273	4.93882	5.39541	5.09232	4.97467	4.94208	4.92497	4.94724	4.89859	4.38102	4.08438	4.45466	5.64999	4.95803	5.09688	5.23497
268	MG-1-neg-10338140_st	NA	NA	2.80882	2.85675	2.61495	2.76017	2.51791	2.72059	2.47512	2.5712	2.86816	2.59857	2.22178	2.56284	2.64345	2.52123	2.48175	2.54881
269	MG-1-neg-10338142_st	NA	NA	4.77154	5.36287	5.14549	5.0933	4.50079	4.17381	4.73528	4.46996	6.75782	4.75641	6.01532	5.84318	5.07938	4.96875	5.17415	5.07409
270	MG-1-neg-10338143_st	NA	NA	2.95798	2.41701	2.68214	2.68571	2.39699	2.6013	2.45446	2.48425	2.46195	2.88661	2.65169	2.66675	2.63743	2.64086	2.36624	2.54818
271	MG-1-neg-10338145_st	NA	NA	4.77119	4.62699	4.12049	4.50622	4.40976	5.35676	5.1799	4.98214	3.69429	3.7688	3.56298	3.67536	4.55786	3.84001	4.13673	4.1782
272	MG-1-neg-10338146_st	NA	NA	3.21147	3.21705	3.21033	3.21295	2.89474	2.91538	3.20518	3.0051	3.10177	2.8989	2.83543	2.94537	3.3035	3.20805	4.12107	3.54421
273	MG-1-neg-10338148_st	NA	NA	5.87279	5.10684	5.30542	5.42835	4.70718	5.03545	4.35404	4.69889	3.13622	4.3877	3.52625	3.68339	5.7096	5.31196	5.14666	5.38941
274	MG-1-neg-10338149_st	NA	NA	2.74273	2.78205	3.03628	2.85368	2.68014	3.03837	3.02428	2.91426	3.32206	2.9139	3.62243	3.28613	2.8062	2.95869	2.89395	2.88628
275	MG-1-neg-10338151_st	NA	NA	3.61854	3.7814	3.85368	3.75121	3.11281	3.61119	3.62622	3.45007	3.35662	3.76384	4.24235	3.7876	3.44805	4.4601	3.96551	3.95789
276	MG-1-neg-10338152_st	NA	NA	3.61604	5.20073	4.88695	4.56791	3.55101	4.44152	4.01187	4.00146	3.17074	3.95789	4.2658	3.79815	5.1047	4.49642	4.75321	4.78478
277	MG-1-neg-10338153_st	NA	NA	4.94841	4.07631	4.1677	4.39747	3.12256	2.7729	2.9488	2.94809	2.64887	2.99474	2.43792	2.69385	3.40997	4.11277	3.57341	3.69872
278	MG-1-neg-10338154_st	NA	NA	6.55116	6.2807	6.36321	6.39836	4.47886	6.44063	5.52778	5.48242	3.13674	6.11954	4.17236	4.47622	6.56265	6.33439	6.42342	6.44016
279	MG-1-neg-10338156_st	NA	NA	3.17122	3.12431	3.6624	3.31931	2.92402	2.92334	3.32173	3.05636	3.14536	3.15883	3.06995	3.12471	3.42131	3.08736	3.35528	3.28799
280	MG-1-neg-10338157_st	NA	NA	5.04397	4.68245	4.76791	4.83145	3.57145	4.08925	3.98002	3.88024	2.78927	4.54783	3.28311	3.54007	5.06456	5.36405	4.86215	5.09692
281	MG-1-neg-10338158_st	NA	NA	2.80861	3.27203	2.78197	2.9542	2.45463	2.82986	2.56582	2.61677	2.43568	2.82927	2.42252	2.56249	2.63906	2.83464	2.90751	2.79374
282	MG-1-neg-10338159_st	NA	NA	3.69871	3.44803	3.86495	3.67057	3.07987	3.07186	3.2758	3.14251	3.03956	3.17571	3.62372	3.27966	4.38022	3.67819	3.81391	3.95744
283	MG-1-neg-10338160_st	NA	NA	9.36811	8.43123	8.50725	8.76886	6.34533	7.41499	6.77735	6.84589	4.50487	7.49411	6.17434	6.05778	8.38831	7.7858	8.20381	8.12597
284	MG-1-neg-10338161_st	NA	NA	7.69401	7.47363	7.29739	7.48835	5.52952	6.60573	6.48348	6.20624	5.44557	6.84147	6.40248	6.22984	7.17572	7.33471	7.36312	7.29118
285	MG-1-neg-10338162_st	NA	NA	6.37397	6.35303	6.57702	6.43467	5.41372	5.21946	4.90308	5.17875	4.62008	5.07783	5.59749	5.09847	6.57904	6.31928	6.72647	6.5416
286	MG-1-neg-10338164_st	NA	NA	4.57385	4.42851	5.04838	4.68358	3.32169	4.25569	4.74901	4.1088	3.24532	5.84801	2.79046	3.96126	4.50707	4.07772	4.37358	4.31946
287	MG-1-neg-10338165_st	NA	NA	3.10133	2.88845	2.92003	2.96993	3.36227	3.07356	3.04458	3.16013	2.59681	3.12068	2.4745	2.73066	2.92356	3.10429	3.25565	3.0945
288	MG-1-neg-10338167_st	NA	NA	2.72542	2.5799	2.66204	2.65579	2.50545	2.41514	2.44061	2.45373	2.56749	2.41694	2.77291	2.58578	2.63764	2.49167	2.43664	2.52198
289	MG-1-neg-10338169_st	NA	NA	3.05314	3.38499	3.05549	3.16454	2.86617	3.78944	4.16535	3.60699	2.71414	2.84227	2.92021	2.82554	3.43369	2.91159	3.01895	3.12141
290	MG-1-neg-10338170_st	NA	NA	3.5833	3.67175	4.26117	3.83874	3.04592	3.45217	3.06078	3.18629	3.12412	3.4215	3.30614	3.28392	3.40056	3.63234	3.95453	3.66247
291	MG-1-neg-10338171_st	NA	NA	2.67368	2.46553	2.6939	2.61104	2.54146	2.51611	2.56088	2.53948	2.67937	2.7024	3.11636	2.83271	2.58793	3.07496	2.64	2.76763
292	MG-1-neg-10338172_st	NA	NA	5.35185	5.77332	5.53921	5.5548	4.96335	5.62391	5.40787	5.33171	5.81497	5.47114	5.75883	5.68165	5.4287	5.96393	5.50898	5.63387
293	MG-1-neg-10338173_st	NA	NA	8.5423	8.22762	8.4248	8.39824	8.23066	8.37439	8.80999	8.47168	9.95608	8.30967	9.48343	9.24973	8.00079	8.42237	8.244	8.22239
294	MG-1-neg-10338174_st	NA	NA	6.34479	6.09745	6.3314	6.25788	5.30736	5.73559	5.68513	5.57603	3.74514	5.95929	5.87887	5.19443	6.32225	6.01734	6.52746	6.28902
295	MG-1-neg-10338175_st	NA	NA	3.39588	3.29516	3.42769	3.37291	3.0516	3.14171	3.29361	3.16231	3.03114	3.36746	2.98006	3.12622	2.9046	2.80866	3.00137	2.90488
296	MG-1-neg-10338177_st	NA	NA	4.24684	4.33965	4.43073	4.33907	4.54958	4.0896	4.47394	4.37104	3.72366	3.98326	4.14976	3.95223	3.73914	3.91248	3.79196	3.81452
297	MG-1-neg-10338178_st	NA	NA	3.2071	3.51875	3.34106	3.35564	3.74494	3.38409	2.9305	3.35317	4.17395	3.02915	3.53637	3.57982	3.15867	3.63113	3.27564	3.35515
298	MG-1-neg-10338181_st	NA	NA	4.0371	3.47202	3.86253	3.79055	2.96238	3.06042	3.07945	3.03408	3.21559	3.1124	2.79468	3.04089	3.27013	3.2766	4.16643	3.57105
299	MG-1-neg-10338182_st	NA	NA	6.71665	6.26967	6.20384	6.39672	5.47419	5.57738	5.60611	5.55256	6.02378	6.02927	6.05128	6.03478	6.0491	6.31723	6.2652	6.21051
300	MG-1-neg-10338183_st	NA	NA	3.17315	2.78673	3.16918	3.04302	3.12561	2.86496	3.42805	3.13954	2.52793	2.77606	2.74597	2.68332	2.97902	3.05644	2.89182	2.97576
301	MG-1-neg-10338184_st	NA	NA	3.88166	4.63689	3.80121	4.10659	4.29867	3.86628	4.48998	4.21831	4.29904	4.35365	4.0753	4.24267	3.77185	3.77779	4.0361	3.86191
302	MG-1-neg-10338185_st	NA	NA	3.33169	3.23269	3.02429	3.19623	2.87933	3.00028	3.21614	3.03192	2.61607	2.52342	2.97006	2.70318	3.16095	3.33482	3.10383	3.19987
303	MG-1-neg-10338186_st	NA	NA	5.15466	4.88449	5.48853	5.1759	4.51942	3.61074	3.90523	4.0118	3.38508	4.22367	4.10385	3.9042	5.07478	5.47108	5.12263	5.22283
304	MG-1-neg-10338187_st	NA	NA	5.07094	5.32751	5.27347	5.22397	5.21101	5.38648	5.14814	5.24854	5.11079	4.96559	4.78217	4.95285	5.28076	5.4316	5.50488	5.40574
305	MG-1-neg-10338188_st	NA	NA	6.06729	5.66831	5.9537	5.89644	5.33737	5.52035	5.95154	5.60309	5.404	5.53248	5.42097	5.45248	5.45162	5.75685	5.71208	5.64018
306	MG-1-neg-10338189_st	NA	NA	4.76849	4.72223	4.71231	4.73434	4.45925	4.18633	4.63591	4.42716	4.57993	5.26761	4.53037	4.79263	4.64081	4.82186	4.79851	4.75373
307	MG-1-neg-10338190_st	NA	NA	6.29483	5.43619	5.25974	5.66359	4.18564	4.67144	4.74726	4.53478	3.34421	4.68635	4.19501	4.07519	5.14401	4.51614	4.66066	4.77361
308	MG-1-neg-10338191_st	NA	NA	4.04653	4.31467	3.69215	4.01778	3.44342	3.87506	3.51859	3.61236	4.79454	4.09444	3.6794	4.18946	4.17863	3.96439	4.02993	4.05765
309	MG-1-neg-10338192_st	NA	NA	3.50097	2.58026	3.63192	3.23771	3.05754	2.69051	2.61168	2.78658	3.52542	3.29155	2.88531	3.2341	3.57341	3.61987	4.04477	3.74602
310	MG-1-neg-10338193_st	NA	NA	6.24895	5.48535	5.43443	5.72291	4.46013	4.46138	4.51358	4.47836	3.62109	4.6274	4.07299	4.10716	5.70525	5.60529	5.5182	5.60958
311	MG-1-neg-10338194_st	NA	NA	4.97496	5.08004	4.8975	4.98417	4.76891	5.34534	4.88844	5.0009	5.73405	5.202	5.43272	5.45626	4.96114	5.03506	4.89845	4.96489
312	MG-1-neg-10338197_st	NA	NA	5.47896	5.04291	5.13145	5.21777	5.01797	4.76424	5.35231	5.04484	5.37527	4.76332	5.22975	5.12278	4.74891	5.16007	5.57731	5.1621
313	MG-1-neg-10338198_st	NA	NA	5.1384	5.24315	5.49032	5.29062	3.1284	3.1758	3.86569	3.38996	2.92941	4.95349	3.58218	3.82169	6.02857	5.65067	5.64787	5.77571
314	MG-1-neg-10338199_st	NA	NA	3.31692	3.16654	3.43215	3.3052	2.94103	2.4791	2.73774	2.71929	2.29594	2.73957	2.57947	2.53832	2.59418	2.97983	3.66424	3.07942
315	MG-1-neg-10338200_st	NA	NA	5.85939	5.2764	5.47501	5.53693	3.86486	3.46817	4.12394	3.81899	2.56013	5.09979	3.44814	3.70269	5.28554	5.74055	5.81056	5.61222
316	MG-1-neg-10338201_st	NA	NA	3.78885	4.04419	3.35166	3.72823	3.94786	3.60399	3.57241	3.70809	3.6527	3.63845	2.66625	3.31913	3.97107	3.66295	3.56612	3.73338
317	MG-1-neg-10338202_st	NA	NA	5.56775	6.40061	5.57612	5.84816	5.47156	6.05771	6.52735	6.01887	8.182	5.83117	6.9133	6.97549	6.29255	6.49562	6.51278	6.43365
318	MG-1-neg-10338203_st	NA	NA	5.79382	6.19007	6.46983	6.15124	6.45875	6.76565	6.82566	6.68335	7.34751	6.64202	7.98793	7.32582	6.37399	6.20125	6.35878	6.31134
319	MG-1-neg-10338204_st	NA	NA	4.40783	4.22921	4.37827	4.33844	4.5029	4.21458	4.56303	4.42684	3.9151	4.46813	4.84964	4.41096	4.18301	4.53737	3.89933	4.20657
320	MG-1-neg-10338206_st	NA	NA	2.82627	2.5822	2.99409	2.80085	2.88187	2.96339	2.85066	2.89864	3.05402	2.96133	3.06805	3.0278	2.60825	2.94936	2.69014	2.74925
321	MG-1-neg-10338207_st	NA	NA	2.95105	2.98248	2.87552	2.93635	3.02288	2.98362	2.63044	2.87898	2.44807	2.75749	2.54814	2.58457	2.83074	2.73231	2.90738	2.82348
322	MG-1-neg-10338208_st	NA	NA	5.4605	5.43524	5.75484	5.5502	4.95658	5.4151	5.57052	5.31407	3.99479	4.74816	4.4452	4.39605	5.78903	5.741	6.02951	5.85318
323	MG-1-neg-10338209_st	NA	NA	8.76943	8.16821	8.03029	8.32264	6.73649	6.73621	6.38194	6.61821	5.06511	7.08727	6.11684	6.08974	8.11977	7.40496	7.76204	7.76226
324	MG-1-neg-10338210_st	NA	NA	5.33926	5.43086	5.60332	5.45781	4.8103	5.53993	4.80633	5.05219	7.74109	4.80726	7.59687	6.71507	4.56122	6.24415	5.59761	5.46766
325	MG-1-neg-10338211_st	NA	NA	3.88263	4.34067	4.53687	4.25339	4.15297	3.94953	3.75923	3.95391	3.83255	3.83456	4.38065	4.01592	4.03784	4.05643	3.72312	3.93913
326	MG-1-neg-10338212_st	NA	NA	3.09625	2.99847	2.89528	2.99667	2.5833	2.79134	2.75538	2.71001	2.57308	3.07204	2.77218	2.80577	2.70335	3.14999	2.79678	2.88337
327	MG-1-neg-10338213_st	NA	NA	7.74728	7.90865	7.71243	7.78945	7.0304	7.68194	7.55557	7.42264	7.91114	7.93325	7.69791	7.84743	8.10522	7.88485	7.93676	7.97561
328	MG-1-neg-10338214_st	NA	NA	6.81465	6.98971	6.95687	6.92041	7.20565	7.20068	6.66285	7.02306	8.16579	6.44673	7.36572	7.32608	6.87266	7.18689	6.86705	6.97553
329	MG-1-neg-10338216_st	NA	NA	7.891	7.6136	6.77369	7.4261	5.63379	6.49425	6.85517	6.32774	5.51577	6.0897	5.49771	5.70106	7.37661	7.2463	7.53578	7.38623
330	MG-1-neg-10338218_st	NA	NA	3.88352	4.25401	4.15383	4.09712	3.96909	3.85724	4.21013	4.01215	4.42171	3.74531	3.95222	4.03975	3.90825	3.79785	3.93158	3.87923
331	MG-1-neg-10338219_st	NA	NA	4.50562	4.01412	4.19483	4.23819	3.95581	4.38232	3.55622	3.96478	3.77164	4.4613	4.93677	4.38991	3.99081	4.53315	3.83367	4.11921
332	MG-1-neg-10338220_st	NA	NA	3.77035	3.55183	3.5218	3.61466	3.87908	3.24322	3.45201	3.52477	3.13191	3.21041	3.88286	3.40839	3.49198	3.27899	4.13388	3.63495
333	MG-1-neg-10338222_st	NA	NA	3.31909	3.04083	3.26167	3.2072	2.74237	3.02778	3.31137	3.02717	2.71118	3.02307	2.88401	2.87275	3.5196	2.94708	3.04033	3.16901
334	MG-1-neg-10338223_st	NA	NA	7.04743	6.03801	6.69861	6.59468	3.47809	4.25715	4.37892	4.03805	4.04326	3.69551	3.0261	3.58829	5.18836	4.01646	4.60151	4.60211
335	MG-1-neg-10338224_st	NA	NA	5.3357	4.25932	4.79237	4.7958	3.69495	3.72229	4.13146	3.84957	4.20396	3.72257	3.26988	3.73214	5.024	3.84966	4.54532	4.47299
336	MG-1-neg-10338225_st	NA	NA	4.34333	4.75626	4.75517	4.61825	4.07642	4.54239	5.3067	4.64184	4.45731	5.30343	4.37174	4.71083	4.36265	4.07133	4.46229	4.29876
337	MG-1-neg-10338226_st	NA	NA	3.61033	3.38301	3.78365	3.59233	3.50681	3.2162	3.40626	3.37642	2.92115	3.09797	2.69947	2.9062	3.38454	3.20242	3.21713	3.26803
338	MG-1-neg-10338227_st	NA	NA	3.07921	3.03775	3.15672	3.09123	3.7241	3.20568	3.97271	3.63417	3.29482	2.9156	3.07105	3.09382	3.34855	3.21603	3.48829	3.35096
339	MG-1-neg-10338230_st	NA	NA	3.39873	3.02278	2.82365	3.08172	2.97673	2.93216	2.79123	2.90004	2.59278	3.27689	2.75677	2.87548	3.13216	3.48931	3.10998	3.24381
340	MG-1-neg-10338233_st	NA	NA	3.91703	3.43262	3.44161	3.59709	3.37341	3.80279	3.47531	3.5505	3.52532	3.46962	3.46658	3.48718	4.07224	3.408	3.52993	3.67006
341	MG-1-neg-10338234_st	NA	NA	4.79287	4.70387	4.32243	4.60639	4.47742	3.8173	3.53342	3.94272	3.99494	3.61093	5.0323	4.21272	4.00641	4.14173	3.99391	4.04735
342	MG-1-neg-10338236_st	NA	NA	2.78172	3.09842	2.86145	2.91386	2.80999	2.84834	2.75543	2.80459	3.43351	2.65546	2.78981	2.95959	3.05994	2.88469	2.98448	2.97637
343	MG-1-neg-10338238_st	NA	NA	3.89321	3.1789	3.77364	3.61525	3.25487	3.26894	3.16435	3.22939	3.02546	3.95249	3.54698	3.50831	3.47218	3.19655	3.58902	3.41925
344	MG-1-neg-10338239_st	NA	NA	4.15707	5.37245	4.23044	4.58665	4.42403	4.12444	4.40344	4.3173	4.49776	4.0555	4.72589	4.42638	4.90377	4.09971	4.12904	4.37751
345	MG-1-neg-10338240_st	NA	NA	3.23564	3.29473	3.44857	3.32631	2.90815	3.26201	2.87931	3.01649	2.47806	3.186	2.96961	2.87789	3.03595	3.47873	3.2461	3.25359
346	MG-1-neg-10338242_st	NA	NA	4.46396	4.68711	4.51627	4.55578	2.93265	2.54699	2.86253	2.78072	3.09682	3.73536	2.51861	3.11693	5.1303	3.77618	3.95975	4.28875
347	MG-1-neg-10338243_st	NA	NA	2.76096	3.5585	3.12293	3.14746	2.57487	3.21029	3.88193	3.22236	3.48342	2.97989	2.75944	3.07425	2.82283	3.3012	3.0508	3.05828
348	MG-1-neg-10338245_st	NA	NA	2.53999	2.517	2.7738	2.61026	2.74466	2.67458	2.62701	2.68209	2.61218	3.00007	2.44511	2.68579	2.72664	2.37335	2.52996	2.54331
349	MG-1-neg-10338246_st	NA	NA	3.77554	3.10986	3.11245	3.33262	2.85335	4.02894	3.41913	3.43381	3.64466	3.26255	3.6121	3.50644	3.25129	2.96046	3.762	3.32459
350	MG-1-neg-10338247_st	NA	NA	3.52354	3.24481	3.4499	3.40608	2.80428	3.26463	3.29222	3.12038	3.05441	3.17235	2.9382	3.05498	3.14072	3.21097	3.50215	3.28461
351	MG-1-neg-10338248_st	NA	NA	3.41452	2.85211	2.94465	3.07043	2.51146	2.38911	2.98355	2.62804	2.51853	2.50514	2.45907	2.49425	2.57608	2.87269	2.88877	2.77918
352	MG-1-neg-10338250_st	NA	NA	6.48377	5.57819	5.56303	5.875	5.82152	5.82229	6.08603	5.90995	7.30424	5.43461	6.54327	6.42738	6.00259	5.59264	6.00238	5.86587
353	MG-1-neg-10338251_st	NA	NA	4.57359	4.07678	5.08118	4.57718	3.64308	3.84664	3.23047	3.5734	3.2609	4.32002	3.63185	3.73759	4.89093	4.76181	4.71936	4.7907
354	MG-1-neg-10338252_st	NA	NA	3.09995	2.66229	2.65317	2.80514	3.17861	2.62776	2.65773	2.82137	2.59749	2.53025	2.85727	2.66167	2.4446	2.41573	3.14268	2.66767
355	MG-1-neg-10338253_st	NA	NA	3.97304	3.76432	4.42511	4.05415	3.8753	3.74217	4.04455	3.88734	5.15754	3.83586	5.3481	4.7805	3.918	4.41309	4.26479	4.19863
356	MG-1-neg-10338255_st	NA	NA	2.87547	2.62905	3.13536	2.87996	2.98007	2.90026	2.88043	2.92025	2.44909	2.67841	2.65552	2.59434	2.82626	2.89349	2.90748	2.87574
357	MG-1-neg-10338256_st	NA	NA	3.27442	2.85013	3.57039	3.23165	2.82127	3.0181	2.51484	2.78474	2.72119	2.75713	3.61933	3.03255	2.89433	3.22275	3.1898	3.10229
358	MG-1-neg-10338257_st	NA	NA	6.44713	5.26931	5.33155	5.68266	4.48184	4.75438	4.49434	4.57685	4.47329	6.03881	4.56957	5.02722	5.16392	5.02142	5.48586	5.22373
359	MG-1-neg-10338258_st	NA	NA	6.52562	6.04785	6.37305	6.31551	4.87969	5.70128	6.31029	5.63042	5.48284	7.16784	6.97351	6.5414	6.15354	5.63836	5.77722	5.85637
360	MG-1-neg-10338259_st	NA	NA	3.36176	3.13964	3.70477	3.40206	2.70558	2.81421	3.60955	3.04311	3.02377	3.10305	2.90817	3.01166	3.17563	3.47369	3.11811	3.25581
361	MG-1-neg-10338260_st	NA	NA	2.46586	2.73274	2.92144	2.70668	2.42795	2.46311	2.36542	2.41883	2.63577	2.30817	2.4011	2.44835	2.78955	2.44315	2.61015	2.61428
362	MG-1-neg-10338261_st	NA	NA	3.26831	3.01226	3.47127	3.25062	2.73291	2.60423	2.71975	2.68563	2.78326	3.1358	2.8392	2.91942	2.72717	2.95455	2.84417	2.84196
363	MG-1-neg-10338262_st	NA	NA	3.34172	3.13844	2.62711	3.03576	3.24181	2.68251	2.79539	2.90657	2.68715	2.80102	2.69774	2.72864	2.97008	2.56377	2.95072	2.82819
364	MG-1-neg-10338263_st	NA	NA	2.89193	3.26345	3.5082	3.22119	2.72447	2.73623	2.86568	2.77546	2.54598	3.1979	2.73789	2.82726	3.08778	2.92821	3.06054	3.02551
365	MG-1-neg-10338264_st	NA	NA	2.788	2.91474	3.09415	2.9323	3.61255	3.89417	3.40868	3.63847	3.73213	3.22629	3.33597	3.43146	3.48947	3.65779	3.2698	3.47235
366	MG-1-neg-10338265_st	NA	NA	4.45276	4.44719	4.46193	4.45396	4.0637	4.58666	4.48994	4.3801	4.15765	4.44016	4.31847	4.30543	4.75049	4.44641	3.88361	4.36017
367	MG-1-neg-10338266_st	NA	NA	2.74182	2.91395	2.78241	2.81273	2.70591	2.51694	2.66591	2.62959	3.20091	2.71339	2.37746	2.76392	2.83191	2.50263	3.11277	2.81577
368	MG-1-neg-10338267_st	NA	NA	3.30464	3.8333	3.57277	3.57024	3.20581	3.16776	3.58261	3.31873	4.17395	3.5453	3.73958	3.81961	3.45131	3.49145	3.87766	3.60681
369	MG-1-neg-10338268_st	NA	NA	3.81119	4.45368	3.50204	3.9223	3.08423	3.26274	3.8217	3.38956	3.35835	3.48386	3.07043	3.30421	3.08443	3.22564	3.05579	3.12195
370	MG-1-neg-10338269_st	NA	NA	3.57304	2.71191	2.70186	2.9956	3.13118	2.90978	2.37595	2.80564	3.26998	2.59143	2.71301	2.85814	2.65859	3.19977	2.84449	2.90095
371	MG-1-neg-10338270_st	NA	NA	2.84907	3.07642	3.28187	3.06912	2.70527	2.97266	2.85165	2.84319	2.9317	2.86092	2.87752	2.89005	3.89199	2.9588	3.08474	3.31185
372	MG-1-neg-10338271_st	NA	NA	5.16276	5.39446	4.60216	5.05313	3.2654	3.0383	2.99751	3.1004	2.95358	3.80735	3.4494	3.40345	4.30667	4.72213	3.96204	4.33028
373	MG-1-neg-10338273_st	NA	NA	6.83018	6.05981	6.3524	6.41413	6.45514	6.74684	6.50887	6.57029	8.04917	6.28516	6.8216	7.05198	6.69866	6.86443	6.05796	6.54035
374	MG-1-neg-10338274_st	NA	NA	3.9878	4.31749	4.82645	4.37725	4.17982	3.91766	3.93684	4.01144	5.16915	4.30684	4.86484	4.78028	4.25095	4.38827	4.0256	4.22161
375	MG-1-neg-10338275_st	NA	NA	5.18189	6.04441	5.3978	5.54137	6.15076	6.62489	5.78183	6.18583	8.34995	5.2717	6.89913	6.84026	5.48033	5.77664	5.47231	5.57642
376	MG-1-neg-10338276_st	NA	NA	5.30902	4.79196	5.31909	5.14002	4.36412	4.32006	4.59734	4.42717	4.6703	4.3906	4.71652	4.59247	5.12354	5.13334	4.73171	4.9962
377	MG-1-neg-10338277_st	NA	NA	9.0572	7.6646	7.76977	8.16386	8.07976	8.47468	8.07543	8.20996	4.60485	7.65588	6.93359	6.39811	8.86959	8.58638	8.48657	8.64751
378	MG-1-neg-10338278_st	NA	NA	2.72555	2.82209	2.48681	2.67815	3.04414	3.2635	2.514	2.94055	3.52542	2.64131	3.16845	3.11173	2.49593	3.08406	2.65473	2.7449
379	MG-1-neg-10338279_st	NA	NA	6.46974	5.7681	6.66801	6.30195	5.39471	6.02526	6.21854	5.8795	4.94925	6.4542	6.51168	5.97171	6.48741	6.51269	6.33677	6.44562
380	MG-1-neg-10338281_st	NA	NA	5.61253	5.39435	5.28918	5.43202	4.19087	4.66011	4.48837	4.44645	4.6371	5.00902	4.91487	4.85367	6.10752	6.07875	5.73152	5.9726
381	MG-1-neg-10338282_st	NA	NA	7.85588	7.74015	7.96724	7.85443	7.1954	7.73738	7.54009	7.49096	9.27215	7.47503	8.00751	8.25156	7.43759	8.01734	7.76199	7.73897
382	MG-1-neg-10338284_st	NA	NA	2.85677	2.77575	2.70002	2.77751	3.08684	3.35745	2.92399	3.12276	3.30015	3.22012	3.90131	3.47386	2.90823	2.94515	3.21727	3.02355
383	MG-1-neg-10338285_st	NA	NA	5.52924	4.46992	5.08872	5.02929	4.75769	4.93421	4.7653	4.81907	3.66954	4.28079	5.94813	4.63282	4.642	5.57617	5.02866	5.08227
384	MG-1-neg-10338287_st	NA	NA	4.01686	3.70429	3.9325	3.88455	2.94557	3.45197	3.25986	3.21913	3.47736	3.27387	2.9311	3.22745	3.3128	3.83456	3.24732	3.46489
385	MG-1-neg-10338288_st	NA	NA	4.16138	3.47728	4.15596	3.93154	3.05665	3.40702	3.7247	3.39612	2.7544	4.827	3.86713	3.81618	3.48265	3.33217	3.99842	3.60441
386	MG-1-neg-10338289_st	NA	NA	3.85599	3.9593	3.69235	3.83588	2.82008	3.19878	3.13825	3.05237	2.83839	2.9549	2.74894	2.84741	3.53791	3.30473	3.31994	3.38752
387	MG-1-neg-10338290_st	NA	NA	5.6461	5.55464	6.24921	5.81665	4.24837	4.27956	4.89618	4.47471	3.69678	4.76684	3.81241	4.09201	5.07525	5.36709	5.53366	5.32533
388	MG-1-neg-10338291_st	NA	NA	3.73441	3.14295	3.11729	3.33155	3.11445	3.08492	2.80454	3.0013	3.45362	2.93417	3.39911	3.2623	3.08353	3.38039	2.97538	3.14643
389	MG-1-neg-10338293_st	NA	NA	4.89717	4.04149	4.28486	4.40784	4.17823	4.2358	3.72316	4.04573	5.30163	4.31584	4.97418	4.86389	4.67261	4.77454	4.85326	4.7668
390	MG-1-neg-10338296_st	NA	NA	4.69784	4.49319	4.53101	4.57401	4.05038	4.06212	4.16505	4.09252	4.54946	3.98712	4.83823	4.45827	4.29173	4.36467	4.30645	4.32095
391	MG-1-neg-10338297_st	NA	NA	4.68858	3.87973	4.71225	4.42685	3.42516	3.85837	3.64336	3.6423	3.6358	3.84955	3.72891	3.73809	3.97703	4.84222	4.55409	4.45778
392	MG-1-neg-10338299_st	NA	NA	3.57822	4.57692	3.98139	4.04551	3.68567	3.92431	3.71064	3.77354	4.80046	3.17083	3.53661	3.83597	3.93524	4.1717	3.84698	3.98464
393	MG-1-neg-10338300_st	NA	NA	5.21829	4.82166	4.79449	4.94481	4.36682	4.93128	4.77862	4.69224	5.61802	4.60298	4.97876	5.06659	4.78123	5.0668	4.23036	4.69279
394	MG-1-neg-10338301_st	NA	NA	3.20715	3.17266	2.93146	3.10376	2.6582	2.95907	3.04276	2.88668	3.03973	2.84527	2.79308	2.89269	3.41422	3.26644	3.24056	3.30708
395	MG-1-neg-10338302_st	NA	NA	5.65884	4.3422	3.97631	4.65912	2.94711	3.39441	3.80471	3.38208	3.49479	3.18346	3.16078	3.27967	3.46655	4.40705	4.06546	3.97969
396	MG-1-neg-10338303_st	NA	NA	3.0039	3.64395	3.33547	3.32777	2.45463	2.65641	2.51134	2.54079	2.78717	2.73255	2.85677	2.79217	3.61453	3.10649	3.64499	3.45533
397	MG-1-neg-10338304_st	NA	NA	4.38666	3.76565	3.86356	4.00529	3.46176	3.77676	3.38775	3.54209	3.01371	3.71072	3.67149	3.4653	3.79272	3.26281	3.37246	3.476
398	MG-1-neg-10338305_st	NA	NA	3.96612	3.32593	3.72039	3.67081	3.37251	3.39397	3.96826	3.57825	3.60302	3.06429	4.08798	3.5851	3.53266	3.45384	3.7662	3.58423
399	MG-1-neg-10338307_st	NA	NA	4.1087	3.60026	4.30412	4.00436	2.77449	3.59666	3.55825	3.3098	2.8843	3.19602	2.75279	2.94437	3.84758	3.30962	3.96804	3.70841
400	MG-1-neg-10338308_st	NA	NA	5.26631	5.055	5.59657	5.30596	2.90499	3.31779	3.67017	3.29765	2.97179	3.8175	2.8653	3.2182	5.22634	4.54382	5.33912	5.03642
401	MG-1-neg-10338309_st	NA	NA	3.13622	2.60882	2.98619	2.91041	2.87344	3.01804	2.76256	2.88468	2.71515	2.77705	2.3671	2.61977	2.68399	2.99515	3.09989	2.92635
402	MG-1-neg-10338310_st	NA	NA	4.71693	4.72142	4.69681	4.71172	4.73519	4.32087	4.72565	4.5939	4.81647	4.36648	4.19352	4.45883	4.91506	3.94262	5.03378	4.63049
403	MG-1-neg-10338311_st	NA	NA	6.57771	6.65796	6.72715	6.65427	6.39841	7.15883	6.91142	6.82288	7.81485	7.35248	7.49651	7.55461	6.91606	7.26004	6.77488	6.98366
404	MG-1-neg-10338312_st	NA	NA	4.75713	4.92331	4.88436	4.85493	3.32758	3.38146	3.98767	3.56557	2.95208	3.98992	4.14819	3.69673	4.72881	4.82552	4.21719	4.59051
405	MG-1-neg-10338313_st	NA	NA	3.83529	3.97103	4.48787	4.09807	3.55053	3.92375	4.03481	3.83636	3.92367	3.51811	3.92394	3.78857	4.0714	3.90138	3.81516	3.92931
406	MG-1-neg-10338314_st	NA	NA	5.8552	5.65311	5.71129	5.73987	3.68135	4.1103	5.09295	4.29487	3.37705	4.88483	3.81702	4.0263	5.44171	5.95809	5.60272	5.66751
407	MG-1-neg-10338317_st	NA	NA	9.48853	9.29018	9.67079	9.48317	8.60021	8.47335	8.8637	8.64575	6.41406	8.82991	8.98259	8.07552	9.1732	9.47477	9.08613	9.2447
408	MG-1-neg-10338318_st	NA	NA	4.30986	4.30601	4.87749	4.49779	4.07988	4.77364	4.19438	4.3493	4.31379	4.14301	4.03749	4.16476	4.78423	4.66949	4.6072	4.68698
409	MG-1-neg-10338319_st	NA	NA	5.00783	4.49263	4.74146	4.7473	3.98025	4.04635	4.2275	4.0847	4.2696	4.26034	4.12288	4.21761	5.47848	4.74775	4.98763	5.07129
410	MG-1-neg-10338320_st	NA	NA	4.61466	5.01112	4.85293	4.82624	4.54343	4.20746	4.12487	4.29192	5.21536	4.55982	4.17236	4.64918	5.47727	5.1899	4.92417	5.19711
411	MG-1-neg-10338321_st	NA	NA	4.29729	4.6204	4.82775	4.58181	3.3844	3.93555	3.11396	3.47797	4.61761	4.06203	3.82889	4.16951	4.39706	4.09155	3.51576	4.00146
412	MG-1-neg-10338323_st	NA	NA	3.59684	2.93468	3.68662	3.40605	3.1262	2.98671	3.41603	3.17631	3.02763	3.65633	3.92258	3.53551	3.68323	3.53164	3.39619	3.53702
413	MG-1-neg-10338324_st	NA	NA	3.89853	3.78766	4.54005	4.07541	2.94573	3.20562	3.14326	3.0982	3.22671	3.07374	3.88945	3.39663	3.38796	3.62731	3.49611	3.50379
414	MG-1-neg-10338325_st	NA	NA	5.01086	5.03169	5.33765	5.12674	3.64423	3.62439	4.63881	3.96914	3.16362	5.27285	4.51173	4.31607	5.36985	5.27115	5.48718	5.37606
415	MG-1-neg-10338326_st	NA	NA	6.18229	6.56117	6.1032	6.28222	5.94074	6.41082	5.4277	5.92642	7.8899	6.41038	6.75935	7.01988	7.13828	7.48566	6.40388	7.00927
416	MG-1-neg-10338328_st	NA	NA	2.54687	3.4218	2.44384	2.80417	2.74273	2.53521	2.40698	2.56164	6.01565	2.65582	2.9551	3.87553	2.57408	2.69373	2.57408	2.61397
417	MG-1-neg-10338329_st	NA	NA	3.86607	3.88014	3.72928	3.82516	3.15869	3.45279	3.66268	3.42472	2.98522	3.45074	3.02911	3.15502	4.04363	3.57921	4.35145	3.99143
418	MG-1-neg-10338330_st	NA	NA	4.45316	3.70283	4.45451	4.2035	4.05724	4.11577	4.25771	4.14357	3.78749	4.39069	3.6081	3.92876	3.92407	4.05363	3.90287	3.96019
419	MG-1-neg-10338334_st	NA	NA	6.14953	6.10446	6.51126	6.25508	3.97988	5.56771	4.40369	4.65043	5.69925	5.22939	5.10505	5.34456	6.14345	6.31738	6.13476	6.19853
420	MG-1-neg-10338335_st	NA	NA	3.42919	3.26008	3.90155	3.53027	3.64447	3.22686	4.27592	3.71575	3.51832	3.53729	3.67798	3.57787	3.49966	3.51682	3.54904	3.52184
421	MG-1-neg-10338336_st	NA	NA	3.66272	3.06757	3.43215	3.38748	2.56778	2.45144	2.69794	2.57239	2.59929	2.74967	2.51899	2.62265	3.00077	3.65665	2.86494	3.17412
422	MG-1-neg-10338337_st	NA	NA	2.69796	2.8705	2.61352	2.72733	3.02789	2.75435	2.69323	2.82516	3.28425	3.03549	2.90603	3.07526	2.83877	2.75909	2.82825	2.8087
423	MG-1-neg-10338338_st	NA	NA	3.09277	2.9301	3.06971	3.03086	2.79173	2.92511	3.11994	2.9456	2.8439	3.57415	2.2608	2.89295	3.15402	3.30355	3.41401	3.29053
424	MG-1-neg-10338340_st	NA	NA	4.95579	5.15596	4.87549	4.99575	4.07462	4.98339	4.75296	4.60365	3.44285	4.21017	3.68921	3.78074	5.05054	5.42707	4.88996	5.12253
425	MG-1-neg-10338341_st	NA	NA	4.6369	4.30536	4.05925	4.33384	4.31428	4.36526	3.69616	4.12523	3.49764	4.38269	4.16826	4.0162	4.42615	4.3109	4.37113	4.36939
426	MG-1-neg-10338342_st	NA	NA	3.26487	2.71776	2.89887	2.9605	2.82127	2.67426	2.91809	2.80454	3.10921	2.81855	2.70886	2.87888	3.10451	2.78766	3.15529	3.01582
427	MG-1-neg-10338343_st	NA	NA	3.19276	3.2702	2.95967	3.14088	2.71897	2.84201	3.49169	3.01756	2.49494	2.72899	2.58597	2.6033	2.79414	2.96758	2.49883	2.75352
428	MG-1-neg-10338345_st	NA	NA	5.60315	4.41952	4.83066	4.95111	3.24371	2.93486	3.65305	3.27721	2.74379	3.61587	2.89398	3.08455	4.79056	3.95895	4.25906	4.33619
429	MG-1-neg-10338346_st	NA	NA	5.82708	6.42317	6.28789	6.17938	6.3828	6.07262	5.95788	6.13777	8.75472	6.05748	7.79144	7.53455	5.97762	6.62572	6.02998	6.21111
430	MG-1-neg-10338349_st	NA	NA	7.14198	6.18407	6.05773	6.46126	3.75546	3.81198	4.37709	3.98151	3.5142	5.30277	4.44249	4.41982	6.77174	6.63441	6.49089	6.63235
431	MG-1-neg-10338350_st	NA	NA	5.72703	5.62981	5.54607	5.6343	5.1144	5.94638	5.48616	5.51565	5.4133	5.45251	5.41719	5.42767	5.47272	5.5234	5.5436	5.51324
432	MG-1-neg-10338351_st	NA	NA	5.18299	3.77547	3.96039	4.30628	3.72993	3.25552	3.47031	3.48526	3.99842	3.89114	3.19903	3.6962	4.25212	4.43598	5.42816	4.70542
433	MG-1-neg-10338352_st	NA	NA	3.91498	3.29431	3.79644	3.66857	3.70412	3.93379	3.5216	3.71984	4.22512	3.605	4.59505	4.14172	4.2253	3.61987	3.58026	3.80848
434	MG-1-neg-10338353_st	NA	NA	6.22029	5.9165	6.14112	6.09263	6.20594	6.23152	6.14506	6.19417	8.23583	6.0163	7.92952	7.39388	6.13181	6.69356	6.75616	6.52718
435	MG-1-neg-10338355_st	NA	NA	6.29206	5.51182	5.79567	5.86652	3.12256	3.92635	3.50886	3.51926	5.042	3.93224	5.1599	4.71138	4.39868	4.2588	4.55248	4.40332
436	MG-1-neg-10338356_st	NA	NA	5.64914	6.10914	5.42008	5.72612	5.09299	6.09216	5.76505	5.65007	6.21153	5.4175	6.34154	5.99019	5.95896	6.41513	6.32596	6.23335
437	MG-1-neg-10338357_st	NA	NA	3.47669	3.28219	3.02202	3.2603	3.10263	2.6663	2.83741	2.86878	2.75316	3.37674	2.68269	2.93753	2.80908	3.27537	2.6396	2.90802
438	MG-1-neg-10338358_st	NA	NA	5.43094	4.63721	5.50154	5.18989	5.28082	4.4795	4.75261	4.83764	5.21172	5.19142	5.51526	5.30613	5.25127	5.35117	5.13592	5.24612
439	MG-1-neg-10338359_st	NA	NA	3.34144	3.41543	3.73851	3.49846	2.88054	2.8934	2.9759	2.91662	3.25601	2.98665	3.09193	3.11153	3.49858	3.75313	3.79102	3.68091
440	MG-1-neg-10338360_st	NA	NA	6.09055	5.16996	5.167	5.47584	3.43539	4.01554	4.56034	4.00376	3.85996	5.26306	4.56193	4.56165	5.53733	4.36111	5.04562	4.98135
441	MG-1-neg-10338361_st	NA	NA	9.00319	8.16473	8.28867	8.48553	6.20118	6.48676	6.54187	6.40994	4.1703	7.36611	6.58195	6.03946	8.29937	7.77406	7.69962	7.92435
442	MG-1-neg-10338362_st	NA	NA	2.26978	2.52048	2.52356	2.43794	2.93265	2.40492	2.56356	2.63371	2.26913	2.89882	2.89121	2.68639	2.55926	2.50622	2.59202	2.5525
443	MG-1-neg-10338363_st	NA	NA	5.50085	5.26404	5.14943	5.30477	2.98304	3.67907	3.50774	3.38995	3.17602	3.72606	2.6626	3.18823	4.49023	5.15217	6.05799	5.23346
444	MG-1-neg-10338364_st	NA	NA	5.26587	3.81359	4.47306	4.51751	4.09645	3.81431	4.17346	4.02807	4.30909	4.53486	4.45371	4.43255	4.72976	4.49112	4.43272	4.5512
445	MG-1-neg-10338365_st	NA	NA	3.05138	3.16737	3.02093	3.07989	2.9488	3.29155	3.02428	3.08821	4.89155	4.32146	5.90976	5.04092	2.74273	3.00728	4.30545	3.35182
446	MG-1-neg-10338366_st	NA	NA	7.82358	7.64088	7.37783	7.61409	5.37373	6.25666	6.02987	5.88675	3.88931	7.08092	6.64592	5.87205	7.45559	7.36737	7.6233	7.48209
447	MG-1-neg-10338367_st	NA	NA	4.99545	4.46848	4.81317	4.75903	5.07812	5.41851	5.37968	5.2921	3.70931	5.34485	4.54877	4.53431	5.07156	4.51627	4.36732	4.65172
448	MG-1-neg-10338368_st	NA	NA	3.73929	3.46379	3.35815	3.52041	3.47405	3.78971	3.37952	3.54776	3.37177	3.58674	3.19423	3.38424	3.45087	3.51998	3.40582	3.45889
449	MG-1-neg-10338369_st	NA	NA	4.7886	4.3198	4.3524	4.48693	3.43549	3.55114	3.34017	3.44227	3.63365	3.9834	4.01723	3.87809	5.10658	4.29821	4.70709	4.70396
450	MG-1-neg-10338370_st	NA	NA	2.90907	2.95146	2.78954	2.88336	3.08703	3.14478	3.04191	3.09124	3.19955	3.37655	3.13747	3.23786	2.95912	3.5437	3.23672	3.24651
451	MG-1-neg-10338372_st	NA	NA	5.46112	5.53683	5.4545	5.48415	4.2638	3.81891	4.44846	4.17706	3.83363	4.69968	4.46422	4.33251	5.69622	5.8158	4.89681	5.46961
452	MG-1-neg-10338373_st	NA	NA	6.34839	6.71399	6.63175	6.56471	4.93379	5.49788	5.66325	5.36497	5.46343	6.59419	6.19646	6.08469	6.89157	5.80064	6.23095	6.30772
453	MG-1-neg-10338375_st	NA	NA	4.29599	3.43141	3.62581	3.7844	3.06476	3.15318	3.02693	3.08162	2.89057	3.03549	2.7364	2.88749	3.49014	4.58485	3.45569	3.84356
454	MG-1-neg-10338376_st	NA	NA	3.30675	2.72845	2.98733	3.00751	2.56813	3.17815	3.03306	2.92645	2.87484	2.89153	2.57983	2.78207	2.77994	2.71676	3.05984	2.85218
455	MG-1-neg-10338377_st	NA	NA	3.85541	3.66326	3.70614	3.74161	3.18486	2.93964	3.15811	3.0942	3.1463	3.28724	2.71032	3.04796	3.33952	2.59666	3.05599	2.99739
456	MG-1-neg-10338378_st	NA	NA	4.37023	4.10788	3.57333	4.01715	3.30547	3.23982	3.22435	3.25655	3.59761	3.77044	3.49923	3.62243	4.05209	4.38244	4.22518	4.2199
457	MG-1-neg-10338379_st	NA	NA	2.77895	2.82612	2.75536	2.78681	2.74273	3.26267	2.88403	2.96314	2.68968	2.52267	3.02625	2.7462	3.12539	2.90854	2.55458	2.86284
458	MG-1-neg-10338381_st	NA	NA	2.82009	2.74233	2.80378	2.78873	2.74711	2.66322	2.67369	2.69467	3.15201	2.66278	2.76631	2.86037	2.99285	2.71026	2.67018	2.7911
459	MG-1-neg-10338382_st	NA	NA	4.39425	3.96187	4.63671	4.33094	3.54811	3.53581	3.79701	3.62698	3.27025	3.59243	3.79504	3.55257	3.42025	3.94113	3.94236	3.76791
460	MG-1-neg-10338385_st	NA	NA	7.74004	7.51157	7.53052	7.59404	7.12949	7.6172	7.24248	7.32973	7.62952	7.86553	7.96116	7.81874	7.62673	7.91705	7.89898	7.81425
461	MG-1-neg-10338386_st	NA	NA	2.62198	2.3968	2.89367	2.63748	2.575	2.55712	2.56961	2.56724	2.61236	2.6445	2.75196	2.6696	3.03029	3.00446	2.69454	2.90976
462	MG-1-neg-10338387_st	NA	NA	6.91565	5.87949	6.07853	6.29122	3.84933	4.90363	4.35852	4.37049	3.60306	5.16492	3.68242	4.15014	7.14474	6.62928	6.37255	6.71552
463	MG-1-neg-10338388_st	NA	NA	6.70314	5.27192	5.98371	5.98626	4.43827	4.45099	3.85651	4.24859	4.04376	4.82557	4.98859	4.6193	4.80537	4.56419	4.56109	4.64355
464	MG-1-neg-10338389_st	NA	NA	3.9517	3.3795	4.40087	3.91069	3.34292	3.33166	2.99936	3.22465	3.10168	3.73401	3.52581	3.45383	3.92658	3.73004	4.74239	4.133
465	MG-1-neg-10338390_st	NA	NA	3.85759	3.69733	3.64058	3.73183	4.23159	4.02962	3.63757	3.96626	3.39935	3.9115	4.39508	3.90198	3.87762	3.53155	3.82206	3.74374
466	MG-1-neg-10338391_st	NA	NA	3.22651	3.00596	3.32105	3.18451	2.66274	2.87281	2.89214	2.80923	3.41832	2.54795	3.05809	3.00812	2.81827	2.76965	2.84035	2.80942
467	MG-1-neg-10338392_st	NA	NA	5.02127	3.69186	4.92759	4.5469	3.78946	3.62451	3.5902	3.66806	4.33084	3.86712	3.51678	3.90491	4.47886	4.26817	4.96738	4.57147
468	MG-1-neg-10338393_st	NA	NA	7.86005	6.65887	7.15458	7.2245	5.42988	5.44957	4.76479	5.21475	5.94443	5.88063	5.57509	5.80005	5.98159	6.04512	5.90057	5.97576
469	MG-1-neg-10338397_st	NA	NA	2.86716	2.83651	2.82527	2.84298	2.97079	2.54219	3.05882	2.85727	2.5002	3.96332	3.12674	3.19675	2.74313	2.91806	2.89072	2.85064
470	MG-1-neg-10338401_st	NA	NA	3.01478	2.89821	3.00592	2.97297	3.02403	2.7881	2.59287	2.80167	3.12809	2.71471	2.97093	2.93791	3.0045	2.76892	2.83379	2.86907
471	MG-1-neg-10338402_st	NA	NA	3.34289	3.70463	3.31356	3.45369	3.05532	4.005	3.29612	3.45214	3.24592	3.65884	3.77873	3.56117	3.48637	3.39686	3.66835	3.51719
472	MG-1-neg-10338403_st	NA	NA	6.15377	6.53624	6.49297	6.39433	5.60436	6.5771	5.94795	6.04314	6.48479	6.37182	6.75667	6.53776	6.04509	6.38134	6.11962	6.18202
473	MG-1-neg-10338404_st	NA	NA	6.80903	7.22976	7.00758	7.01545	6.41334	6.81592	6.82195	6.68374	6.7275	6.84404	6.90144	6.82433	7.1339	6.99433	6.82243	6.98355
474	MG-1-neg-10338405_st	NA	NA	3.04906	3.94798	3.41176	3.4696	3.13384	3.83339	3.35595	3.44106	3.01381	3.03605	3.19966	3.08317	3.42833	3.60541	3.42528	3.48634
475	MG-1-neg-10338406_st	NA	NA	5.40322	5.23347	4.97666	5.20445	4.01254	4.26382	4.6022	4.29285	4.02775	5.31607	4.09237	4.47873	4.76675	4.5026	4.74036	4.6699
476	MG-1-neg-10338407_st	NA	NA	4.91148	4.27758	4.25446	4.48117	3.7323	3.99677	4.2211	3.98339	5.0568	4.45629	4.1207	4.5446	4.22666	4.15103	4.30757	4.22842
477	MG-1-neg-10338408_st	NA	NA	4.76291	5.14437	5.02692	4.97807	4.83973	5.2161	5.12386	5.0599	5.30877	5.64284	5.53483	5.49548	4.36578	5.63487	5.28995	5.09687
478	MG-1-neg-10338409_st	NA	NA	3.83109	3.6522	4.1206	3.86797	3.48046	3.41202	3.52693	3.47313	3.34204	4.22607	3.48384	3.68398	4.14404	3.74154	3.86094	3.91551
479	MG-1-neg-10338411_st	NA	NA	9.63036	9.50594	9.83429	9.65686	7.41853	8.21548	8.26886	7.96762	6.81298	8.31372	7.80175	7.64282	9.11825	9.22735	9.08123	9.14228
480	MG-1-neg-10338412_st	NA	NA	3.69881	3.74521	3.26419	3.5694	3.44349	2.99339	2.95361	3.13016	2.83262	3.25343	2.63807	2.90804	3.12177	2.91867	2.82642	2.95562
481	MG-1-neg-10338413_st	NA	NA	4.13145	3.65941	3.73082	3.84056	3.53868	2.98739	3.26814	3.26474	3.37583	3.53576	3.22523	3.37894	4.03516	3.94933	4.19178	4.05876
482	MG-1-neg-10338414_st	NA	NA	6.59565	5.66459	5.98376	6.08133	5.10545	4.64367	5.59162	5.11358	5.29265	5.06585	4.95419	5.10423	5.89554	5.56515	5.75563	5.73877
483	MG-1-neg-10338415_st	NA	NA	3.77227	4.16421	4.40624	4.11424	3.53795	3.36041	3.54543	3.48126	3.3223	3.63916	3.4116	3.45769	4.05084	4.18537	3.94054	4.05891
484	MG-1-neg-10338416_st	NA	NA	3.62908	3.37081	3.49184	3.49724	3.81236	3.10635	3.24013	3.38628	2.87574	3.21198	2.92801	3.00524	3.27093	3.55565	3.92547	3.58402
485	MG-1-neg-10338417_st	NA	NA	3.24774	3.23194	4.14808	3.54259	2.84353	2.90219	3.06488	2.93687	2.66432	2.84177	2.63998	2.71535	4.166	2.89926	4.3225	3.79592
486	MG-1-neg-10338418_st	NA	NA	3.49222	2.91924	3.2477	3.21972	2.80114	2.94955	3.07574	2.94214	2.72086	2.88666	2.70416	2.77056	3.25423	3.10843	3.10936	3.15734
487	MG-1-neg-10338419_st	NA	NA	4.8064	4.009	4.31982	4.37841	4.08875	4.21247	3.70331	4.00151	3.18128	3.21975	3.35888	3.2533	3.47315	4.05664	4.19669	3.90883
488	MG-1-neg-10338420_st	NA	NA	5.12081	5.60542	5.10968	5.27863	3.41371	5.65883	6.10016	5.05757	2.756	7.74376	5.98232	5.49403	4.78377	4.10939	5.06187	4.65168
489	MG-1-neg-10338422_st	NA	NA	5.74937	5.37544	5.18749	5.43743	4.65409	3.32005	4.14817	4.04077	4.40653	4.90638	5.60072	4.97121	5.67502	5.17482	5.52912	5.45965
490	MG-1-neg-10338423_st	NA	NA	5.7714	4.31722	5.50867	5.1991	4.06103	4.26748	4.31404	4.21418	3.27836	3.92714	3.09415	3.43322	4.51762	5.04669	5.17024	4.91152
491	MG-1-neg-10338424_st	NA	NA	8.94701	8.83117	9.04834	8.94217	9.02342	8.61579	8.83277	8.82399	7.40197	8.51086	8.56039	8.15774	8.49902	9.0889	8.70821	8.76538
492	MG-1-neg-10338425_st	NA	NA	6.81361	6.42138	7.09598	6.77699	5.07891	5.61858	5.26956	5.32235	3.76453	5.89875	4.34092	4.66807	5.82658	6.62306	6.09274	6.18079
493	MG-1-neg-10338426_st	NA	NA	3.5672	3.11092	2.93781	3.20531	3.21774	3.02563	3.12048	3.12129	2.71068	2.90567	2.58703	2.73446	3.0667	2.88074	2.9112	2.95288
494	MG-1-neg-10338427_st	NA	NA	3.73145	3.19609	3.02913	3.31889	3.80183	3.13151	3.49858	3.4773	3.61761	3.55045	2.91146	3.35984	3.55302	4.24121	3.83352	3.87592
495	MG-1-neg-10338428_st	NA	NA	3.91772	3.18756	3.21282	3.43937	3.13045	2.72741	2.9799	2.94592	2.88556	2.82449	2.85407	2.85471	2.78199	3.40953	3.03858	3.0767
496	MG-1-neg-10338429_st	NA	NA	4.19872	4.66293	4.94706	4.6029	4.29144	5.13806	4.80783	4.74578	5.94542	4.62489	3.93497	4.8351	5.48576	5.126	5.02528	5.21235
497	MG-1-neg-10338430_st	NA	NA	2.62754	2.46148	2.57481	2.55461	2.61847	2.51304	2.56581	2.56577	2.59573	2.54465	2.50454	2.54831	2.62411	2.43433	2.41496	2.49113
498	MG-1-neg-10338431_st	NA	NA	3.83011	4.11081	4.87005	4.27032	3.31379	2.78536	3.74894	3.2827	2.98898	3.28769	2.77684	3.01784	3.15344	3.35714	3.78214	3.43091
499	MG-1-neg-10338432_st	NA	NA	4.6608	3.95317	3.82226	4.14541	3.4984	3.25972	3.34024	3.36612	2.45036	3.67447	2.88536	3.0034	3.91675	3.39335	3.87663	3.72891
500	MG-1-neg-10338433_st	NA	NA	12.1374	12.0675	12.2697	12.1582	11.6053	11.5796	11.6841	11.623	11.5256	11.7608	12.1872	11.8245	11.9556	12.3302	12.1924	12.1594
501	MG-1-neg-10338435_st	NA	NA	2.69385	2.77715	2.38227	2.61775	2.37617	2.56226	2.35555	2.43133	2.64074	2.79912	2.89964	2.77983	2.86037	2.65224	2.57937	2.69733
502	MG-1-neg-10338436_st	NA	NA	2.80147	2.46459	2.38535	2.55047	2.55528	2.65603	2.50617	2.57249	2.91152	2.32515	2.37725	2.53797	2.43207	2.46175	2.42469	2.4395
503	MG-1-neg-10338438_st	NA	NA	2.50795	2.91793	2.60281	2.67623	2.75748	2.83497	2.99664	2.86303	2.64866	2.73184	2.61833	2.66628	2.7534	2.55999	2.72165	2.67835
504	MG-1-neg-10338439_st	NA	NA	3.17543	3.2897	3.70803	3.39105	2.94527	3.28966	3.55675	3.26389	2.6633	3.16314	2.65552	2.82732	3.22609	3.08238	2.84557	3.05134
505	MG-1-neg-10338440_st	NA	NA	4.49665	4.21666	4.43903	4.38411	4.38084	4.27645	3.97815	4.21181	4.95479	3.92093	4.30668	4.39413	4.20869	4.71428	4.50352	4.4755
506	MG-1-neg-10338441_st	NA	NA	3.36852	3.83053	4.18409	3.79438	3.56803	3.65689	3.85586	3.69359	3.66244	3.64429	3.6691	3.65861	3.80154	3.77093	3.93793	3.8368
507	MG-1-neg-10338443_st	NA	NA	4.09659	4.40619	4.32537	4.27605	2.60035	3.03871	3.51651	3.05186	2.48295	4.03685	3.26854	3.26278	5.30653	4.60626	4.37263	4.76181
508	MG-1-neg-10338444_st	NA	NA	3.01117	2.50795	2.55987	2.693	2.39225	2.38929	2.28292	2.35482	2.40698	2.84353	1.98465	2.41172	2.48104	2.44647	2.66935	2.53229
509	MG-1-neg-10338445_st	NA	NA	3.00849	3.09679	3.66716	3.25748	2.9924	2.84816	3.46572	3.10209	2.60054	3.08381	3.21791	2.96742	3.43799	3.36359	3.40748	3.40302
510	MG-1-neg-10338447_st	NA	NA	3.63114	3.48568	3.73128	3.61603	3.26923	3.79429	3.45348	3.50567	4.22351	3.31141	3.47676	3.67056	3.98752	3.43618	4.15337	3.85902
511	MG-1-neg-10338448_st	NA	NA	3.35455	3.08801	3.08363	3.1754	3.01881	2.6578	3.51918	3.06526	3.43845	2.71985	4.08078	3.41303	3.0905	2.68131	2.84631	2.87271
512	MG-1-neg-10338449_st	NA	NA	4.48629	4.39004	4.48939	4.45524	4.76253	3.79562	4.04665	4.2016	4.56885	4.09226	5.17739	4.61284	4.26952	3.90932	4.35031	4.17638
513	MG-1-neg-10338450_st	NA	NA	2.89711	2.97328	3.00728	2.95922	2.62822	2.7209	2.66362	2.67091	3.17805	2.95905	2.92308	3.02006	2.95031	3.18713	3.13346	3.0903
514	MG-1-neg-10338451_st	NA	NA	2.52932	2.66612	2.47631	2.55725	2.70105	2.63799	2.78055	2.70653	2.7697	2.55851	2.55218	2.6268	2.76915	2.60879	2.56639	2.64811
515	MG-1-neg-10338452_st	NA	NA	3.12197	2.98144	2.89364	2.99902	2.77113	2.73589	2.92947	2.81216	2.76169	2.94367	2.7039	2.80309	3.07529	2.47377	2.74619	2.76508
516	MG-1-neg-10338453_st	NA	NA	5.67706	5.62635	5.32276	5.54206	5.13176	5.92704	5.75012	5.60297	7.3803	5.83526	6.68236	6.63264	5.6533	6.09562	5.88829	5.87907
517	MG-1-neg-10338454_st	NA	NA	2.56177	2.39801	2.63537	2.53172	2.51701	2.81136	2.63537	2.65458	2.98114	2.55987	3.07085	2.87062	2.67617	2.41889	2.84259	2.64588
518	MG-1-neg-10338455_st	NA	NA	4.04167	3.70226	4.47954	4.07449	3.85094	3.85788	3.94403	3.88428	3.50407	4.19673	3.0087	3.56983	4.40426	3.99062	4.1125	4.16912
519	MG-1-neg-10338456_st	NA	NA	4.52199	4.62832	4.45193	4.53408	4.48088	4.34408	4.66194	4.49563	4.57257	4.02064	5.54905	4.71409	4.47968	4.11544	4.16478	4.2533
520	MG-1-neg-10338457_st	NA	NA	7.53439	6.79202	6.92001	7.08214	6.68057	6.55715	7.05934	6.76568	6.16178	6.57824	6.00605	6.24869	7.18657	7.08995	7.21314	7.16322
521	MG-1-neg-10338458_st	NA	NA	4.96603	4.55711	5.23027	4.9178	4.40158	4.64029	4.46909	4.50365	3.40395	4.42632	4.30824	4.04617	4.5088	4.89267	4.5521	4.65119
522	MG-1-neg-10338459_st	NA	NA	2.43686	3.27688	2.53408	2.74927	2.87705	3.07838	3.06295	3.00613	3.52335	2.96999	3.46317	3.31883	3.68095	3.13474	3.27456	3.36342
523	MG-1-neg-10338461_st	NA	NA	5.50777	5.38433	5.30647	5.39953	4.4786	5.09812	5.32463	4.96712	3.63603	4.66223	4.56721	4.28849	4.90235	5.58388	5.61248	5.36624
524	MG-1-neg-10338462_st	NA	NA	4.88158	4.0864	4.10859	4.35885	2.88268	2.87998	3.54669	3.10312	2.871	4.42044	3.22513	3.50552	4.60752	4.92753	4.50984	4.68163
525	MG-1-neg-10338464_st	NA	NA	4.09157	4.48924	3.76948	4.11677	3.9771	3.11767	3.75013	3.61497	3.56605	3.64905	2.99036	3.40182	3.6249	4.37162	3.21169	3.73607
526	MG-1-neg-10338465_st	NA	NA	4.9363	4.25532	4.93003	4.70722	3.67767	3.82378	4.16395	3.88846	4.58828	3.36931	4.35397	4.10385	4.65276	4.308	4.98626	4.64901
527	MG-1-neg-10338467_st	NA	NA	2.80224	2.85464	3.12089	2.92592	3.27217	2.92678	2.97179	3.05691	3.02592	2.64029	3.13996	2.93539	2.70453	2.60077	2.9239	2.74307
528	MG-1-neg-10338468_st	NA	NA	4.80095	3.88315	3.85422	4.17944	3.17088	3.30067	3.20048	3.22401	3.16077	3.79708	3.31442	3.42409	4.38124	3.58142	3.63022	3.86429
529	MG-1-neg-10338469_st	NA	NA	3.29707	3.49339	2.88131	3.22393	2.64136	2.9579	3.03363	2.87763	2.56854	2.96883	3.10603	2.88113	2.9034	3.17658	2.84021	2.9734
530	MG-1-neg-10338470_st	NA	NA	3.67116	3.95007	4.51991	4.04704	3.60584	3.95121	3.75016	3.76907	3.87076	4.2706	3.50317	3.88151	3.97458	4.32879	3.62971	3.97769
531	MG-1-neg-10338473_st	NA	NA	4.52503	4.78692	4.70845	4.67347	5.00777	5.39498	5.02325	5.142	6.12507	5.22315	6.37887	5.90903	4.71976	5.08199	5.86664	5.2228
532	MG-1-neg-10338476_st	NA	NA	4.13004	3.23099	3.83012	3.73038	3.8009	3.65883	3.46147	3.6404	3.87159	3.51966	3.94197	3.77774	4.44685	4.4571	4.15523	4.35306
533	MG-1-neg-10338478_st	NA	NA	8.82177	7.97601	8.11467	8.30415	5.93195	6.57831	6.58718	6.36581	3.2139	7.85442	6.52772	5.86535	9.04923	9.00625	8.7255	8.927
534	MG-1-neg-10338479_st	NA	NA	2.54232	3.12128	2.77231	2.81197	3.12672	3.1119	2.68451	2.97437	3.09736	2.78482	3.17709	3.01976	2.64084	3.12725	2.84275	2.87028
535	MG-1-neg-10338480_st	NA	NA	4.25056	3.80837	4.28401	4.11431	3.85665	4.42472	3.87824	4.0532	4.7957	3.76481	3.60419	4.0549	4.00761	4.95176	3.74759	4.23566
536	MG-1-neg-10338481_st	NA	NA	3.16487	3.49939	2.99704	3.22043	3.20805	3.49134	3.38694	3.36211	4.5735	3.39581	3.71467	3.89466	3.191	3.54962	3.15208	3.29757
537	MG-1-neg-10338482_st	NA	NA	9.47481	9.13566	9.72034	9.4436	7.88022	8.17941	8.53612	8.19858	4.96648	8.60247	7.58309	7.05068	9.22839	9.2319	9.47852	9.31294
538	MG-1-neg-10338483_st	NA	NA	5.77276	5.66863	5.7124	5.71793	5.41771	5.57877	5.51717	5.50455	5.74591	6.06022	5.87736	5.8945	5.97263	5.81372	5.77977	5.85537
539	MG-1-neg-10338484_st	NA	NA	3.24976	3.11453	3.48869	3.28433	2.73548	3.26457	2.9042	2.96809	3.0583	2.7063	2.78085	2.84849	3.89752	3.18427	3.01177	3.36452
540	MG-1-neg-10338485_st	NA	NA	3.44745	3.53434	3.77679	3.5862	3.92386	3.26747	3.36479	3.51871	3.35272	3.49873	3.24878	3.36674	3.55088	3.50449	4.15265	3.736
541	MG-1-neg-10338487_st	NA	NA	5.92368	6.4403	6.30428	6.22276	5.20432	5.92501	5.69473	5.60802	7.97838	5.75182	6.75413	6.82811	5.96848	6.42392	5.84306	6.07849
542	MG-1-neg-10338488_st	NA	NA	7.14752	7.69206	8.03586	7.62515	7.68143	7.04318	7.46102	7.39521	5.30723	7.0771	6.78419	6.38951	7.23946	6.86968	7.36042	7.15652
543	MG-1-neg-10338489_st	NA	NA	3.54762	3.10075	3.02598	3.22478	3.07014	3.23543	3.02102	3.10886	3.99194	3.36879	3.36217	3.5743	4.04971	3.32433	4.3225	3.89884
544	MG-1-neg-10338490_st	NA	NA	3.8942	4.37785	4.14575	4.13927	3.38105	3.18326	3.87511	3.4798	3.69346	2.96326	3.38505	3.34726	3.81611	3.85659	3.62026	3.76432
545	MG-1-neg-10338492_st	NA	NA	5.92074	5.17906	4.96032	5.35337	5.17733	7.55394	7.56979	6.76702	3.78665	6.53365	7.00218	5.77416	5.48225	4.92087	5.43966	5.28093
546	MG-1-neg-10338494_st	NA	NA	5.24924	5.00488	4.78189	5.012	3.9005	3.9013	3.52983	3.77721	3.47788	4.41111	3.97959	3.95619	5.88545	5.64712	5.67563	5.73607
547	MG-1-neg-10338495_st	NA	NA	6.89497	6.81368	7.02295	6.91054	6.74261	6.91516	6.45402	6.70393	6.9157	6.89727	6.64506	6.81934	6.64234	6.72765	6.52918	6.63306
548	MG-1-neg-10338497_st	NA	NA	2.74273	3.09524	2.91324	2.91707	5.05863	3.75258	3.66178	4.15766	3.09832	4.12806	2.64887	3.29175	3.2128	4.06039	3.45052	3.57457
549	MG-1-neg-10338499_st	NA	NA	3.56822	2.99366	3.05754	3.20647	2.94439	3.00684	3.24192	3.06438	3.30013	3.11956	2.70763	3.04244	3.46842	3.51264	2.99831	3.32646
550	MG-1-neg-10338500_st	NA	NA	3.96247	3.34941	4.50851	3.94013	3.53328	3.57104	3.59654	3.56695	3.57941	3.45534	3.36446	3.4664	3.46114	4.04241	3.57545	3.693
551	MG-1-neg-10338501_st	NA	NA	3.59845	3.63101	3.79445	3.67464	3.31233	3.70317	3.24275	3.41942	3.34948	3.27357	3.71854	3.4472	3.57305	3.25015	3.71906	3.51409
552	MG-1-neg-10338502_st	NA	NA	3.08792	3.60764	3.41806	3.37121	3.10435	3.06412	2.82721	2.99856	3.23679	2.99648	2.88531	3.03953	3.62746	3.24754	2.97971	3.2849
553	MG-1-neg-10338503_st	NA	NA	2.79067	2.87719	2.55443	2.74076	2.83526	2.69243	2.73758	2.75509	2.69405	2.62814	2.81791	2.71337	2.49616	3.17564	2.70318	2.79166
554	MG-1-neg-10338505_st	NA	NA	6.46781	6.8378	6.68179	6.66246	5.52467	6.07967	5.63088	5.74507	5.00737	5.9428	6.21334	5.72117	5.76574	6.56673	6.2947	6.20905
555	MG-1-neg-10338506_st	NA	NA	4.82372	4.80635	5.04377	4.89128	4.64862	4.72335	4.37352	4.58183	4.66418	4.93316	5.04101	4.87945	5.15795	5.04871	4.80382	5.00349
556	MG-1-neg-10338507_st	NA	NA	6.00323	6.47482	5.78938	6.08914	5.534	4.78631	5.98531	5.43521	5.8947	6.46058	5.47663	5.94397	6.07749	5.3219	6.38365	5.92768
557	MG-1-neg-10338508_st	NA	NA	3.25556	2.83986	3.41467	3.17003	3.46005	2.98786	2.67653	3.04148	3.25601	2.81106	3.20451	3.09053	3.00252	3.25691	2.78704	3.01549
558	MG-1-neg-10338509_st	NA	NA	7.22781	6.47661	6.61294	6.77246	4.68059	5.17534	4.95686	4.9376	5.06906	5.73655	5.31589	5.37383	6.73925	6.88331	6.83441	6.81899
559	MG-1-neg-10338511_st	NA	NA	4.89082	4.42576	4.83512	4.71723	4.14893	4.40529	4.31727	4.2905	3.68252	3.84041	3.83126	3.78473	4.75422	4.44032	4.21418	4.46958
560	MG-1-neg-10338512_st	NA	NA	4.07516	3.92856	4.36439	4.1227	3.61047	3.46587	4.68346	3.91993	2.61801	4.10405	3.41931	3.38046	3.83242	4.3249	3.85465	4.00399
561	MG-1-neg-10338513_st	NA	NA	4.75627	5.33169	4.90921	4.99905	5.6788	5.21354	5.82824	5.57352	6.62499	5.0752	5.84389	5.84803	5.47921	5.06615	5.09746	5.21427
562	MG-1-neg-10338516_st	NA	NA	2.91659	2.9174	2.97314	2.93571	3.18071	3.34307	2.98733	3.17037	4.12095	3.35735	3.69578	3.72469	3.03695	2.99336	3.09706	3.04246
563	MG-1-neg-10338517_st	NA	NA	5.71571	6.35549	5.74649	5.93923	6.10836	6.6666	6.12889	6.30128	7.97239	5.99923	6.48586	6.81916	6.28488	6.41689	6.02666	6.24281
564	MG-1-neg-10338518_st	NA	NA	5.76342	4.87175	4.52008	5.05175	3.88862	4.30383	4.12157	4.10467	4.34019	5.08598	4.49549	4.64056	5.46364	5.54227	4.99449	5.33347
565	MG-1-neg-10338520_st	NA	NA	7.14323	5.98754	5.25365	6.12814	3.05754	3.17862	4.49054	3.57557	2.75944	4.63288	2.9551	3.44914	5.81705	6.1004	6.81413	6.24386
566	MG-1-neg-10338521_st	NA	NA	5.12889	5.46524	5.44158	5.34524	5.23763	5.28366	5.44394	5.32174	7.23501	5.55908	6.63248	6.47552	5.6567	5.54123	5.99648	5.73147
567	MG-1-neg-10338523_st	NA	NA	6.69182	6.17538	6.69327	6.52016	3.94038	3.43885	4.24376	3.87433	2.97548	4.87634	2.96459	3.60547	6.47952	6.47648	6.66181	6.53927
568	MG-1-neg-10338525_st	NA	NA	5.69959	5.87954	5.81726	5.7988	4.72292	4.61703	5.05429	4.79808	3.26048	4.75795	3.39658	3.80501	5.20447	4.771	4.551	4.84216
569	MG-1-neg-10338526_st	NA	NA	3.62203	3.63678	3.74481	3.66788	3.65255	3.67265	3.73621	3.68714	3.64252	4.03428	3.70021	3.79234	3.92759	3.46178	3.46064	3.61667
570	MG-1-neg-10338527_st	NA	NA	3.57689	3.71975	3.90879	3.73514	2.89894	2.69142	3.16395	2.9181	3.82548	3.11131	2.70404	3.21361	3.066	3.20189	3.02093	3.09627
571	MG-1-neg-10338530_st	NA	NA	11.2941	11.0938	11.3397	11.2425	9.04431	10.3332	10.7027	10.0267	7.2935	10.8208	9.15595	9.0901	11.1684	11.3651	11.3183	11.2839
572	MG-1-neg-10338531_st	NA	NA	6.47588	6.31302	6.50038	6.42976	5.25553	5.67089	5.89789	5.60811	4.27594	5.55753	4.04693	4.6268	6.41791	6.36429	6.5011	6.42777
573	MG-1-neg-10338532_st	NA	NA	4.72613	4.68568	4.96898	4.7936	4.33871	4.96806	3.85438	4.38705	6.3994	4.56806	4.55743	5.17496	4.7818	4.78401	3.93793	4.50125
574	MG-1-neg-10338533_st	NA	NA	5.60001	5.18832	5.16014	5.31616	4.90883	5.24635	5.34074	5.16531	5.43737	5.71863	5.07274	5.40958	5.38581	4.54343	5.61719	5.18214
575	MG-1-neg-10338534_st	NA	NA	4.73531	3.86506	5.38556	4.66198	3.71639	4.13672	4.01706	3.95672	3.22401	4.14081	3.74063	3.70182	4.99816	4.33937	4.78267	4.70673
576	MG-1-neg-10338535_st	NA	NA	5.70098	4.78219	4.99155	5.15824	3.86998	4.2521	4.18511	4.10239	3.42798	4.74391	3.09734	3.75641	5.55574	5.4152	5.16558	5.37884
577	MG-1-neg-10338536_st	NA	NA	3.83115	4.21374	4.45572	4.16687	3.62328	4.57207	3.75259	3.98265	4.08423	3.69893	4.1177	3.96695	4.20614	4.16502	4.82019	4.39712
578	MG-1-neg-10338537_st	NA	NA	5.14802	4.09866	4.76975	4.67214	2.90768	3.03791	3.37824	3.10794	2.66281	4.49936	3.00635	3.38951	5.4237	5.35858	5.83128	5.53785
579	MG-1-neg-10338538_st	NA	NA	3.47399	3.13154	3.47759	3.36104	3.21109	2.9906	3.38829	3.19666	2.96345	2.82023	3.19198	2.99189	3.53697	3.47092	3.256	3.4213
580	MG-1-neg-10338539_st	NA	NA	3.2992	2.81922	2.84559	2.988	3.03277	2.6808	3.00043	2.90467	2.68233	3.10066	2.81167	2.86489	2.8113	2.58196	2.96602	2.78642
581	MG-1-neg-10338542_st	NA	NA	6.19457	6.04721	6.41295	6.21824	3.82877	5.38831	4.84451	4.6872	3.74537	4.92222	4.75983	4.47581	5.55635	5.74432	5.03503	5.44523
582	MG-1-neg-10338543_st	NA	NA	3.13674	3.19109	2.89037	3.07274	3.193	2.9261	2.932	3.01703	4.20518	2.98307	3.5029	3.56372	2.91447	3.39489	2.8841	3.06449
583	MG-1-neg-10338544_st	NA	NA	2.45884	2.63515	2.47545	2.52314	2.68269	2.35389	2.59651	2.54436	2.71885	2.50343	2.59265	2.60498	2.73844	2.59873	2.48254	2.60657
584	MG-1-neg-10338545_st	NA	NA	4.99191	4.87004	5.24326	5.03507	4.27141	4.38226	4.38917	4.34761	4.24215	4.79838	4.7446	4.59504	4.68408	5.32487	5.09357	5.03417
585	MG-1-neg-10338546_st	NA	NA	3.65797	3.21411	3.6799	3.51733	3.3887	3.41344	3.05862	3.28692	2.9085	3.41094	3.2424	3.18728	3.32467	3.39865	3.24214	3.32182
586	MG-1-neg-10338547_st	NA	NA	3.07163	3.08793	2.8286	2.99605	3.36947	2.71409	2.84255	2.97537	3.79154	2.75839	3.95237	3.50077	2.7578	2.93563	2.99529	2.89624
587	MG-1-neg-10338548_st	NA	NA	2.79348	2.81842	2.96709	2.85966	2.90716	3.06568	2.70629	2.89304	2.62317	2.71258	2.6744	2.67005	2.52858	2.56715	2.73564	2.61046
588	MG-1-neg-10338549_st	NA	NA	2.87455	2.65258	2.51552	2.68088	2.79889	2.56076	2.44339	2.60102	3.80569	2.68639	2.64524	3.04578	2.4316	2.50084	2.67909	2.53718
589	MG-1-neg-10338550_st	NA	NA	5.38299	4.80875	4.81453	5.00209	4.36723	5.24593	4.46182	4.69166	3.49801	3.52674	4.88705	3.9706	4.6687	4.20878	5.10179	4.65976
590	MG-1-neg-10338551_st	NA	NA	3.10321	3.30688	3.66148	3.35719	3.18458	3.2812	3.1233	3.19636	2.933	3.70784	3.24166	3.29417	3.77932	3.26327	3.65999	3.56753
591	MG-1-neg-10338552_st	NA	NA	7.17103	7.2466	6.47752	6.96505	7.1635	7.14068	7.17103	7.1584	9.38124	7.11749	8.30732	8.26868	6.97185	6.81306	6.89817	6.89436
592	MG-1-neg-10338553_st	NA	NA	4.18341	4.09249	4.12218	4.13269	3.69576	4.04705	3.89384	3.87888	5.37715	3.98712	4.02327	4.46251	3.93813	4.03422	3.94806	3.97347
593	MG-1-neg-10338554_st	NA	NA	3.35588	3.1874	3.54472	3.36267	3.02282	2.38992	3.08904	2.83392	2.64864	2.74821	2.61962	2.67216	2.86194	2.88574	3.10786	2.95184
594	MG-1-neg-10338555_st	NA	NA	3.14816	3.23443	3.46429	3.28229	2.92122	3.40257	3.15832	3.1607	3.37565	3.60938	4.13074	3.70526	3.24479	3.51929	3.14251	3.3022
595	MG-1-neg-10338557_st	NA	NA	5.97407	5.50124	5.48101	5.65211	5.05821	5.41218	5.79643	5.42227	5.15911	5.26412	5.6341	5.35244	5.62899	5.63233	5.72078	5.6607
596	MG-1-neg-10338559_st	NA	NA	4.68186	4.93591	4.21856	4.61211	4.01368	4.5881	4.77061	4.45746	5.42946	4.58842	4.44146	4.81978	4.31252	4.72533	4.61786	4.5519
597	MG-1-neg-10338560_st	NA	NA	4.30062	3.43527	4.13815	3.95801	3.48266	2.93526	2.80227	3.0734	2.47721	2.99282	2.8306	2.76688	3.29533	3.35096	3.30878	3.31836
598	MG-1-neg-10338561_st	NA	NA	6.58065	7.3618	6.97561	6.97269	6.62108	6.85889	6.77229	6.75075	7.02088	7.22321	6.50317	6.91575	6.67652	7.37581	6.87118	6.9745
599	MG-1-neg-10338562_st	NA	NA	2.8033	2.65092	3.13194	2.86205	2.48169	2.39416	2.45292	2.44292	2.70326	2.66731	2.55544	2.642	3.02093	3.04366	3.0454	3.03666
600	MG-1-neg-10338563_st	NA	NA	2.92766	2.60448	2.72866	2.7536	2.95018	2.92158	2.95051	2.94076	2.5165	2.71175	2.7433	2.65718	2.80935	2.72319	2.94067	2.8244
601	MG-1-neg-10338564_st	NA	NA	2.86612	2.87097	2.66151	2.79953	2.5889	2.7806	2.52282	2.63077	3.56696	2.9165	3.30501	3.26282	2.89873	2.46103	2.77581	2.71186
602	MG-1-neg-10338566_st	NA	NA	4.99999	5.25129	4.87651	5.0426	4.77887	4.2868	4.65623	4.57397	6.33472	4.8832	5.87155	5.69649	5.52327	5.53863	4.89155	5.31781
603	MG-1-neg-10338568_st	NA	NA	4.72931	4.05655	4.1369	4.30758	4.02726	3.93929	3.77821	3.91492	4.08302	3.93919	4.51984	4.18068	4.08351	4.58972	4.48205	4.38509
604	MG-1-neg-10338569_st	NA	NA	3.35402	3.33522	3.52195	3.40373	3.57565	3.52059	3.46338	3.51987	3.56932	2.83101	3.19144	3.19726	2.99147	3.44343	3.47658	3.30383
605	MG-1-neg-10338570_st	NA	NA	3.56098	3.17453	3.37421	3.36991	2.85912	2.78937	3.43433	3.02761	2.87261	3.36874	2.89419	3.04518	3.01434	2.99197	3.29717	3.10116
606	MG-1-neg-10338571_st	NA	NA	6.01181	4.8327	5.21653	5.35368	4.865	4.42141	4.62251	4.63631	4.25901	4.75987	3.61166	4.21018	6.10711	5.55613	5.77251	5.81192
607	MG-1-neg-10338572_st	NA	NA	2.41939	2.55689	2.65161	2.54263	2.5833	2.5399	2.44543	2.52288	3.03973	2.50148	2.66157	2.73426	2.5043	2.46703	2.59115	2.52082
608	MG-1-neg-10338573_st	NA	NA	3.38539	3.57726	3.78816	3.5836	3.21667	3.56105	2.97967	3.25246	4.50283	3.35668	3.10854	3.65602	3.69385	3.11893	3.75698	3.52325
609	MG-1-neg-10338574_st	NA	NA	4.23632	5.10863	5.25463	4.86653	4.60778	5.08637	5.00332	4.89916	5.16197	4.50969	4.88965	4.85377	5.15179	5.10119	4.91076	5.05458
610	MG-1-neg-10338575_st	NA	NA	3.59312	3.00463	3.51451	3.37075	2.78862	3.14218	3.33996	3.09025	3.11553	3.04537	2.75614	2.97235	3.17615	3.06845	2.87421	3.03961
611	MG-1-neg-10338576_st	NA	NA	5.84672	4.73032	5.04329	5.20678	3.72743	4.23774	4.62133	4.1955	3.48969	4.45464	4.09963	4.01465	5.55827	5.03615	4.94712	5.18051
612	MG-1-neg-10338577_st	NA	NA	3.3064	3.22607	3.32048	3.28432	3.61452	3.1339	3.46706	3.40516	3.14174	3.04212	2.70638	2.96341	2.73137	3.24967	3.17997	3.05367
613	MG-1-neg-10338579_st	NA	NA	2.62542	2.90891	2.80623	2.78019	3.15395	2.8888	2.88705	2.9766	3.26689	2.61479	3.07778	2.98649	2.83832	2.61422	2.8119	2.75482
614	MG-1-neg-10338580_st	NA	NA	4.21905	5.1076	4.98679	4.77114	4.07397	3.85592	3.74903	3.89297	3.52292	3.99403	4.32237	3.94644	4.72473	5.59133	4.55538	4.95715
615	MG-1-neg-10338581_st	NA	NA	3.96895	3.5748	3.80645	3.7834	3.02326	3.3953	3.7643	3.39429	3.49149	3.10755	3.13337	3.24413	2.94572	3.31053	3.45129	3.23585
616	MG-1-neg-10338582_st	NA	NA	4.09284	3.93372	4.63844	4.22167	5.10206	4.89261	4.24084	4.74517	6.84965	4.48007	5.85393	5.72788	5.13273	4.36154	4.13522	4.54316
617	MG-1-neg-10338583_st	NA	NA	2.76565	2.44802	2.72689	2.64686	3.06088	2.58928	2.59432	2.74816	2.54884	2.61132	2.93768	2.69928	2.8348	2.72821	2.64409	2.7357
618	MG-1-neg-10338584_st	NA	NA	4.24499	3.72261	3.3982	3.7886	3.58872	3.93601	3.7176	3.74745	4.61097	3.73312	4.22059	4.18823	3.71863	4.53207	3.88213	4.04428
619	MG-1-neg-10338586_st	NA	NA	3.93771	3.73698	3.76273	3.81247	3.57059	3.53468	3.5975	3.56759	2.97227	3.66603	3.59495	3.41108	3.89752	3.73088	3.34514	3.65785
620	MG-1-neg-10338587_st	NA	NA	6.43883	5.5532	6.00257	5.9982	4.51676	5.13463	5.22112	4.9575	3.85	5.30744	5.21769	4.79171	5.66667	5.54851	5.59367	5.60295
621	MG-1-neg-10338588_st	NA	NA	3.88883	3.88346	4.28969	4.02066	4.32153	4.42805	4.60227	4.45062	6.15491	4.05655	4.936	5.04915	4.25169	3.99765	4.12481	4.12472
622	MG-1-neg-10338589_st	NA	NA	4.40085	4.97969	3.98053	4.45369	4.6683	3.36274	4.83627	4.28911	3.80658	3.377	4.12949	3.77102	3.63332	4.78972	4.17511	4.19938
623	MG-1-neg-10338590_st	NA	NA	3.35019	3.65261	3.26692	3.42324	3.58031	2.87052	3.12172	3.19085	3.49236	2.84749	4.15699	3.49895	3.28282	2.87652	3.50851	3.22262
624	MG-1-neg-10338591_st	NA	NA	3.34888	3.95339	3.99106	3.76445	3.28335	3.60895	3.76203	3.55144	4.33317	3.70527	3.41075	3.8164	3.8018	4.30166	3.92635	4.00993
625	MG-1-neg-10338592_st	NA	NA	2.75462	2.82403	2.50923	2.69596	2.67613	2.81427	2.77418	2.75486	2.68449	2.73265	2.75075	2.72263	2.61184	2.6128	2.49124	2.57196
626	MG-1-neg-10338593_st	NA	NA	3.90494	3.35745	4.00129	3.75456	3.05563	3.05595	3.02143	3.04434	3.60626	3.60985	2.74039	3.31883	3.81406	4.08647	3.78843	3.89632
627	MG-1-neg-10338594_st	NA	NA	4.78905	4.64402	3.97261	4.46856	4.23217	3.86687	4.37835	4.15913	5.39955	4.47844	5.38869	5.08889	4.15542	4.15414	4.2085	4.17269
628	MG-1-neg-10338595_st	NA	NA	5.48428	4.90806	5.3715	5.25461	4.88961	4.6763	4.70677	4.75756	5.00394	4.62771	4.82208	4.81791	5.31817	5.28408	5.29379	5.29868
629	MG-1-neg-10338596_st	NA	NA	3.13225	2.87319	2.84991	2.95178	3.09744	2.73948	2.97132	2.93608	2.71168	2.89559	2.8349	2.81406	2.78665	3.0963	2.98169	2.95488
630	MG-1-neg-10338597_st	NA	NA	3.53051	3.6464	3.72909	3.63534	3.54862	3.55539	3.05212	3.38538	2.70366	3.45074	3.50616	3.22019	3.69441	3.60352	3.02525	3.44106
631	MG-1-neg-10338598_st	NA	NA	3.28127	3.43356	3.52465	3.41316	2.98548	3.63272	3.58404	3.40075	2.95581	2.74325	2.81832	2.83913	3.25261	3.17143	3.28028	3.23477
632	MG-1-neg-10338599_st	NA	NA	3.04603	3.11384	3.11232	3.09073	2.80071	2.98	2.81676	2.86582	3.34155	3.08762	3.37823	3.26913	3.16863	3.24409	3.25261	3.22178
633	MG-1-neg-10338600_st	NA	NA	3.58592	3.2755	2.89639	3.2526	3.2455	3.56349	3.03045	3.27981	3.02613	2.86938	3.13337	3.00963	4.04943	3.40524	3.36815	3.6076
634	MG-1-neg-10338602_st	NA	NA	3.89008	3.91926	4.5397	4.11635	4.11323	3.95682	4.07059	4.04688	3.02342	4.19981	3.91089	3.71137	4.3571	5.18661	4.7045	4.7494
635	MG-1-neg-10338603_st	NA	NA	6.28351	6.60336	5.89556	6.26081	5.76739	6.36349	6.01663	6.04917	7.42033	6.01412	5.79677	6.41041	6.2293	6.46827	6.10163	6.2664
636	MG-1-neg-10338606_st	NA	NA	5.68079	5.56062	5.87933	5.70692	5.50966	5.8505	5.31063	5.55693	5.63569	6.01577	5.24064	5.6307	5.95037	5.94776	6.01575	5.97129
637	MG-1-neg-10338608_st	NA	NA	3.83316	3.87699	3.81881	3.84299	3.0947	2.88536	3.37904	3.1197	2.80497	3.0745	3.07661	2.98536	3.55085	3.37066	3.77619	3.5659
638	MG-1-neg-10338609_st	NA	NA	2.90278	2.89803	3.09118	2.964	2.98411	3.00466	3.31527	3.10135	3.45723	2.6054	3.16918	3.07727	2.67379	2.99172	2.71233	2.79262
639	MG-1-neg-10338611_st	NA	NA	2.60119	2.91358	3.3957	2.97016	2.72828	2.62984	2.87246	2.74353	2.93134	2.52574	3.11913	2.85874	2.82355	2.72894	3.00206	2.85152
640	MG-1-neg-10338612_st	NA	NA	2.79749	3.4021	2.71454	2.97137	2.49645	2.54559	2.61364	2.55189	2.99869	2.80513	2.68397	2.82927	2.98487	3.33883	3.00491	3.10954
641	MG-1-neg-10338613_st	NA	NA	4.75291	3.75627	4.51743	4.3422	2.81979	3.37035	3.91517	3.36844	3.19996	3.69784	4.06749	3.6551	3.92635	3.48788	3.7307	3.71497
642	MG-1-neg-10338614_st	NA	NA	2.43947	2.43529	2.76521	2.54666	2.65812	2.36226	2.5285	2.51629	2.58493	2.4408	2.85869	2.62814	2.54317	2.57132	2.68779	2.60076
643	MG-1-neg-10338616_st	NA	NA	6.83793	5.71532	5.5904	6.04789	5.8579	5.65694	5.51008	5.67497	4.06931	6.41699	6.06129	5.51586	7.43181	6.37153	6.97925	6.92753
644	MG-1-neg-10338617_st	NA	NA	4.72072	4.7948	4.64344	4.71965	3.37348	3.88443	3.92732	3.72841	3.68088	3.86836	3.78607	3.77844	4.49531	4.23226	4.02822	4.25193
645	MG-1-neg-10338618_st	NA	NA	7.02949	5.7398	5.50844	6.09258	4.36408	3.70605	3.8068	3.95898	3.50303	3.60711	3.36244	3.49086	6.08519	5.77101	6.73217	6.19612
646	MG-1-neg-10338620_st	NA	NA	4.13967	3.68822	3.89216	3.90668	3.42144	3.84667	3.70351	3.65721	3.9417	3.7326	4.16854	3.94761	3.72436	3.85857	3.91996	3.8343
647	MG-1-neg-10338621_st	NA	NA	2.65518	2.5955	2.76207	2.67092	3.0838	2.53616	2.81895	2.81297	2.27302	2.42812	2.7772	2.49278	2.50336	2.35169	2.90304	2.58603
648	MG-1-neg-10338622_st	NA	NA	2.66265	2.74107	2.61927	2.67433	2.68385	2.61	2.6231	2.63898	2.45612	2.5053	2.73301	2.56481	2.52476	2.71901	2.8775	2.70709
649	MG-1-neg-10338623_st	NA	NA	4.23895	4.40973	3.85543	4.16804	3.11194	3.13187	3.93053	3.39145	2.90419	4.10683	3.94252	3.65118	5.38292	4.83169	4.67283	4.96248
650	MG-1-neg-10338624_st	NA	NA	4.68982	4.37485	5.29058	4.78508	3.63529	3.76391	4.67676	4.02532	3.60127	5.32253	4.26362	4.3958	4.33776	3.5495	3.97796	3.95507
651	MG-1-neg-10338625_st	NA	NA	3.60545	3.08058	3.8187	3.50158	3.44031	2.91338	3.3358	3.22983	3.02509	2.98598	2.99459	3.00189	3.3005	3.15757	3.22288	3.22698
652	MG-1-neg-10338626_st	NA	NA	4.46891	4.36773	4.52058	4.45241	3.8783	4.07822	4.78611	4.24754	3.89044	4.05654	3.51165	3.81954	4.1441	4.75789	3.8509	4.25096
653	MG-1-neg-10338627_st	NA	NA	8.26349	7.43742	8.51908	8.07333	7.37885	7.37816	7.94949	7.56883	5.90612	8.08636	8.06185	7.35144	8.24696	8.31616	8.19382	8.25232
654	MG-1-neg-10338628_st	NA	NA	3.94078	3.64814	3.68668	3.75853	3.94426	3.76177	3.41299	3.70634	4.51338	3.89441	4.19934	4.20238	4.21959	4.49021	4.66752	4.45911
655	MG-1-neg-10338629_st	NA	NA	3.24998	3.36206	3.36083	3.32429	3.58108	3.86786	3.18357	3.54417	4.81691	3.19684	3.73298	3.91558	3.73917	3.72611	3.79084	3.75204
656	MG-1-neg-10338630_st	NA	NA	2.60999	2.86521	2.86922	2.78147	2.84805	2.5131	2.96922	2.77679	2.62408	3.17199	2.67582	2.82396	2.81657	2.96377	2.73678	2.83904
657	MG-1-neg-10338632_st	NA	NA	3.2645	2.93753	2.94536	3.04913	2.51258	2.8681	2.6313	2.67066	2.87029	2.81129	2.81831	2.8333	2.74741	3.28726	2.66358	2.89942
658	MG-1-neg-10338633_st	NA	NA	6.45905	5.94608	5.96361	6.12291	4.10194	5.56447	5.77902	5.14848	2.78594	5.18952	3.48792	3.82113	6.4688	5.43959	5.3705	5.75963
659	MG-1-neg-10338634_st	NA	NA	3.66494	3.65409	3.50849	3.60917	3.34026	2.97576	3.40049	3.23884	4.04318	3.2231	3.09135	3.45254	3.24378	2.98678	3.02594	3.0855
660	MG-1-neg-10338635_st	NA	NA	3.63729	4.1226	4.17079	3.97689	3.25902	3.58558	3.45811	3.43423	3.7881	3.32058	4.10815	3.73894	4.12737	4.3781	3.59897	4.03482
661	MG-1-neg-10338636_st	NA	NA	3.76707	3.72429	3.74898	3.74678	3.44503	4.09067	3.61022	3.7153	3.27014	3.52465	4.30538	3.70006	4.06045	4.51749	3.96447	4.1808
662	MG-1-neg-10338637_st	NA	NA	3.45321	3.81184	3.2984	3.52115	3.81859	4.44052	4.57554	4.27822	4.29315	3.62105	4.28059	4.06493	3.3713	4.00972	3.97243	3.78448
663	MG-1-neg-10338638_st	NA	NA	4.95947	4.90691	4.56359	4.80999	4.69536	4.34396	4.00386	4.34772	4.44315	4.46179	4.682	4.52898	4.60502	4.75772	4.84016	4.7343
664	MG-1-neg-10338639_st	NA	NA	4.85265	4.49994	4.14122	4.49794	3.04048	4.07381	3.69992	3.60474	3.84395	3.59612	3.69578	3.71195	5.3294	5.17704	4.7623	5.08958
665	MG-1-neg-10338640_st	NA	NA	2.32884	2.58026	2.47288	2.46066	2.39225	2.99122	2.44384	2.6091	4.08512	2.19945	2.21468	2.83308	2.60541	2.51701	2.51108	2.5445
666	MG-1-neg-10338641_st	NA	NA	4.98046	4.89853	4.75084	4.87661	4.30606	4.5611	4.49096	4.4527	4.22787	4.05313	4.22152	4.16751	4.72397	4.82943	5.27474	4.94271
667	MG-1-neg-10338642_st	NA	NA	7.04425	6.71211	6.86782	6.87473	6.42647	6.72727	6.13089	6.42821	5.7811	6.1223	6.06851	5.99064	6.5612	6.82775	6.98004	6.78966
668	MG-1-neg-10338643_st	NA	NA	4.35997	3.87636	4.30723	4.18119	2.95241	3.48371	3.23891	3.22501	3.11473	2.95872	3.51543	3.19629	3.71702	3.90346	4.91113	4.1772
669	MG-1-neg-10338646_st	NA	NA	4.11567	3.85888	4.08912	4.02122	2.85437	3.29155	3.46701	3.20431	2.87689	4.38315	3.24166	3.50057	4.0934	3.60177	3.83109	3.84209
670	MG-1-neg-10338647_st	NA	NA	4.05138	3.25683	4.07767	3.79529	3.01923	3.31765	3.09702	3.14464	3.02313	3.03472	2.97265	3.01017	3.42352	3.5013	3.53611	3.48698
671	MG-1-neg-10338648_st	NA	NA	6.43688	5.95474	6.09616	6.16259	4.93974	4.9291	5.43799	5.10228	5.15118	5.60609	6.11417	5.62382	6.45758	6.55335	6.62949	6.54681
672	MG-1-neg-10338649_st	NA	NA	2.63658	2.37644	2.70322	2.57208	2.87558	2.85137	2.59998	2.77564	2.69859	2.34879	2.60956	2.55231	2.84135	2.5504	2.59169	2.66115
673	MG-1-neg-10338650_st	NA	NA	4.50269	4.59259	4.02158	4.37229	3.87223	3.635	4.40291	3.97004	4.24918	4.2879	3.67861	4.0719	3.93316	4.25536	4.10554	4.09802
674	MG-1-neg-10338651_st	NA	NA	7.23868	7.25057	6.97608	7.15511	6.11081	6.6354	6.67409	6.47344	6.82479	6.76676	6.414	6.66852	6.86587	7.31086	7.4129	7.19654
675	MG-1-neg-10338652_st	NA	NA	3.77161	3.99545	3.63987	3.80231	3.87613	4.29735	3.21928	3.79759	3.61772	3.85456	2.94476	3.47235	4.11885	3.74148	3.71789	3.85941
676	MG-1-neg-10338653_st	NA	NA	4.2786	3.42158	4.04837	3.91618	3.05013	3.52937	3.21071	3.2634	3.1946	2.85378	3.22933	3.09257	4.14413	3.77405	3.45816	3.79211
677	MG-1-neg-10338655_st	NA	NA	2.43397	2.90799	3.00019	2.78072	2.79127	2.63733	2.57491	2.66784	2.93134	2.43019	2.39858	2.5867	2.55073	2.76863	2.94024	2.7532
678	MG-1-neg-10338656_st	NA	NA	6.29659	4.76787	5.9774	5.68062	4.38761	5.1605	4.73323	4.76045	5.9565	5.72453	4.62468	5.43523	6.13467	5.64051	6.48055	6.08524
679	MG-1-neg-10338657_st	NA	NA	7.10854	7.05483	6.81136	6.99158	6.66396	7.39578	6.43343	6.83105	8.66454	7.44245	7.22801	7.77833	7.32322	7.22183	7.04098	7.19534
680	MG-1-neg-10338658_st	NA	NA	3.95154	5.15167	3.91839	4.34053	3.85066	4.42262	4.39638	4.22322	4.99389	4.73258	4.3851	4.70385	4.69713	4.69379	4.7132	4.70137
681	MG-1-neg-10338659_st	NA	NA	7.89757	6.67118	6.73855	7.10243	6.25161	5.82619	6.44545	6.17441	5.62251	6.77523	6.61932	6.33902	8.06573	7.63009	7.38561	7.69381
682	MG-1-neg-10338660_st	NA	NA	4.14482	3.93499	4.65979	4.24653	3.36048	4.03771	3.86872	3.75563	3.61797	4.06222	3.20922	3.6298	4.47867	3.92455	3.55077	3.98467
683	MG-1-neg-10338661_st	NA	NA	3.63131	3.99266	4.89355	4.1725	3.37685	4.54205	5.84415	4.58768	2.86816	4.61314	4.25132	3.91087	4.00845	3.96531	3.86918	3.94764
684	MG-1-neg-10338663_st	NA	NA	2.78629	2.66678	2.40567	2.61958	2.72809	2.96152	2.49229	2.7273	2.50836	3.01292	2.73174	2.75101	2.76955	2.7462	2.8628	2.79285
685	MG-1-neg-10338666_st	NA	NA	7.8616	7.45792	7.59379	7.63777	6.85082	7.2932	7.1701	7.10471	5.50565	7.23703	6.29828	6.34699	7.46306	7.58433	7.02832	7.35857
686	MG-1-neg-10338667_st	NA	NA	3.25578	2.90128	3.25668	3.13791	2.44642	2.51401	2.51484	2.49176	2.9583	2.54104	3.14823	2.88253	2.56308	2.94888	2.60344	2.70513
687	MG-1-neg-10338668_st	NA	NA	2.88611	2.72374	2.68065	2.7635	2.66231	2.98878	3.14329	2.93146	2.74589	2.802	3.08165	2.87652	2.85756	2.9629	2.94527	2.92191
688	MG-1-neg-10338669_st	NA	NA	3.21767	3.18329	3.26926	3.22341	3.21681	3.30629	3.42458	3.31589	3.0672	3.51477	3.24757	3.27651	3.29176	3.03987	3.36587	3.2325
689	MG-1-neg-10338670_st	NA	NA	2.89657	2.64887	3.45356	2.99967	3.01588	2.3936	2.73369	2.71439	2.50966	3.03443	2.52805	2.69071	2.73689	2.92552	2.76669	2.8097
690	MG-1-neg-10338671_st	NA	NA	5.22966	4.56602	4.11459	4.63676	3.42048	3.68808	3.77262	3.62706	3.81065	3.15381	3.41554	3.46	4.62593	4.60272	4.63941	4.62269
691	MG-1-neg-10338672_st	NA	NA	6.00129	6.31492	6.37022	6.22881	5.07257	5.67826	5.57316	5.44133	6.63095	6.1162	4.89917	5.88211	6.60552	6.1161	6.03697	6.25286
692	MG-1-neg-10338675_st	NA	NA	3.38234	3.61732	3.39173	3.4638	3.52075	3.01574	3.30505	3.28051	3.64304	3.71838	3.18212	3.51451	3.28935	3.28628	3.48067	3.3521
693	MG-1-neg-10338676_st	NA	NA	3.39839	3.38864	3.56418	3.4504	4.16886	2.99295	3.3199	3.4939	2.67575	3.30377	3.18683	3.05545	3.66664	3.70225	3.49818	3.62236
694	MG-1-neg-10338677_st	NA	NA	2.84248	2.70921	2.97167	2.84112	2.91011	2.50308	3.0637	2.82563	2.63497	2.82832	2.67369	2.71233	2.62172	3.00058	2.72234	2.78155
695	MG-1-neg-10338678_st	NA	NA	4.64805	5.19487	4.88048	4.9078	4.50881	4.54329	4.09032	4.3808	4.53552	4.51609	4.27718	4.44293	4.74359	5.4889	4.81663	5.01637
696	MG-1-neg-10338679_st	NA	NA	4.17503	4.23309	4.77475	4.39429	3.26031	3.45278	4.1383	3.61713	3.07043	3.5277	3.30974	3.30263	3.92145	4.48504	4.6492	4.3519
697	MG-1-neg-10338680_st	NA	NA	3.90705	4.03584	3.95281	3.96523	3.42617	3.53312	3.83442	3.5979	3.29713	3.48132	3.25778	3.34541	3.13567	3.28607	3.81492	3.41222
698	MG-1-neg-10338682_st	NA	NA	3.67736	3.98242	4.0257	3.89516	3.71362	3.93991	3.91164	3.85505	5.49944	3.66666	4.00406	4.39005	3.73235	4.07391	3.37347	3.72658
699	MG-1-neg-10338684_st	NA	NA	5.42144	4.78313	5.02896	5.07784	4.47009	4.70208	4.74469	4.63895	4.92527	4.5269	5.01293	4.8217	5.22741	4.9336	5.21383	5.12495
700	MG-1-neg-10338685_st	NA	NA	2.90539	3.02704	2.76354	2.89866	2.5852	2.88206	2.71936	2.72887	2.59787	3.19541	2.70498	2.83275	2.9499	2.55909	2.51028	2.67309
701	MG-1-neg-10338686_st	NA	NA	4.12916	4.55767	3.61701	4.10128	3.13071	3.98679	3.52965	3.54905	3.75645	4.33299	3.29514	3.79486	4.07781	4.23681	4.11428	4.14296
702	MG-1-neg-10338690_st	NA	NA	3.76784	3.25813	3.79634	3.60744	2.99442	3.0716	2.70617	2.92407	2.13618	2.63501	2.51541	2.42887	3.1402	3.327	3.18726	3.21815
703	MG-1-neg-10338691_st	NA	NA	4.69629	4.78748	4.59917	4.69431	4.21167	4.06668	4.60081	4.29305	3.98702	3.84694	4.40526	4.07974	4.4845	4.83574	4.4542	4.59148
704	MG-1-neg-10338692_st	NA	NA	3.22029	3.48017	3.15735	3.28594	3.16446	3.17095	3.42929	3.2549	2.66183	3.66292	2.70818	3.01098	3.62326	3.66439	3.58957	3.62574
705	MG-1-neg-10338693_st	NA	NA	4.64852	3.88721	4.33332	4.28968	4.32346	3.08314	3.54313	3.64991	2.87574	3.38115	3.34995	3.20228	3.92111	4.37672	4.70668	4.33484
706	MG-1-neg-10338694_st	NA	NA	4.53873	3.37001	3.86101	3.92325	2.92869	3.0444	3.13472	3.03594	2.67646	2.90347	3.18509	2.92167	3.34635	4.21112	3.85847	3.80531
707	MG-1-neg-10338695_st	NA	NA	5.46926	5.14896	4.68312	5.10045	3.17269	4.13934	4.52861	3.94688	3.92246	4.40048	3.8584	4.06045	5.35124	5.62418	5.98511	5.65351
708	MG-1-neg-10338696_st	NA	NA	3.043	3.78745	3.60937	3.47994	3.15323	3.2312	2.96701	3.11715	3.02605	3.31527	2.38955	2.91029	3.32539	3.36627	3.50461	3.39876
709	MG-1-neg-10338697_st	NA	NA	2.65059	2.54493	2.91712	2.70421	2.46855	2.40049	2.50975	2.4596	2.79309	2.74071	2.77158	2.76846	2.52101	2.37524	2.50488	2.46704
710	MG-1-neg-10338698_st	NA	NA	3.3409	3.22658	3.14892	3.2388	3.31891	2.93148	2.78024	3.01021	3.18712	3.08472	2.87708	3.04964	3.38719	3.42092	3.59242	3.46684
711	MG-1-neg-10338699_st	NA	NA	4.67214	4.38583	4.33084	4.46294	5.42626	4.0934	4.35721	4.62562	3.75258	3.83109	4.61009	4.06459	4.26197	4.6761	4.67214	4.53674
712	MG-1-neg-10338700_st	NA	NA	5.70159	4.73675	4.48208	4.97348	4.3578	4.1594	3.4542	3.99047	4.08293	3.57699	3.82074	3.82689	4.66224	5.04455	5.26957	4.99212
713	MG-1-neg-10338701_st	NA	NA	4.29656	4.15145	3.81728	4.08843	3.64655	3.81304	4.13323	3.86427	2.88712	3.17185	3.27313	3.1107	4.69295	2.96269	3.94349	3.86637
714	MG-1-neg-10338702_st	NA	NA	5.82019	6.30453	6.12773	6.08415	4.94807	4.93743	5.68276	5.18942	4.58924	5.58041	5.07623	5.08196	6.5039	6.00884	5.92434	6.14569
715	MG-1-neg-10338703_st	NA	NA	3.2945	3.29406	3.23544	3.27466	3.26908	3.02641	3.50708	3.26752	3.90226	3.27342	3.15937	3.44502	3.13316	3.19092	2.98136	3.10181
716	MG-1-neg-10338704_st	NA	NA	5.42488	4.99679	6.0121	5.47792	3.25768	3.66459	3.66374	3.52867	3.53568	3.72835	3.45861	3.57421	4.54666	3.8002	4.2164	4.18776
717	MG-1-neg-10338705_st	NA	NA	3.77819	3.73605	3.49286	3.66903	3.46181	4.08059	4.13639	3.89293	4.46964	3.4137	3.7209	3.86808	4.44368	4.11706	3.54287	4.03454
718	MG-1-neg-10338707_st	NA	NA	5.57523	5.13945	5.59636	5.43701	5.40082	5.35831	5.4548	5.40464	5.49807	5.40179	5.37908	5.42631	5.76747	5.33146	5.55814	5.55236
719	MG-1-neg-10338710_st	NA	NA	4.38947	4.22519	4.19656	4.27041	3.86702	3.88345	3.91346	3.88797	5.07429	4.40423	4.55839	4.67897	4.44792	4.1354	4.15234	4.24522
720	MG-1-neg-10338711_st	NA	NA	3.21753	3.2164	4.23515	3.55636	3.18948	3.5189	2.94308	3.21715	2.80826	2.7377	3.10678	2.88425	3.84808	3.51096	3.37084	3.57662
721	MG-1-neg-10338713_st	NA	NA	5.0678	5.16037	5.7208	5.31632	3.89887	4.31989	4.26214	4.1603	4.06692	4.29061	3.58513	3.98089	4.40265	5.12127	4.89984	4.80792
722	MG-1-neg-10338714_st	NA	NA	3.53085	2.96267	2.86714	3.12022	3.25076	2.80536	2.6753	2.91047	2.3991	2.80235	2.53435	2.5786	2.8453	3.18199	3.34136	3.12288
723	MG-1-neg-10338715_st	NA	NA	3.84618	4.22297	3.53308	3.86741	3.7955	3.43733	3.54742	3.59342	3.92863	3.58247	4.31265	3.94125	3.7908	3.64321	3.49555	3.64319
724	MG-1-neg-10338716_st	NA	NA	6.08922	5.48758	5.96193	5.84624	5.52109	5.18439	5.59487	5.43345	4.16646	5.56427	5.95824	5.22966	6.55359	6.39852	6.12214	6.35809
725	MG-1-neg-10338717_st	NA	NA	4.42678	4.39149	3.99146	4.26991	3.53155	4.31537	4.25334	4.03342	5.3555	4.5897	4.27028	4.7385	4.82794	4.53725	4.49123	4.6188
726	MG-1-neg-10338719_st	NA	NA	5.6411	5.76125	5.27376	5.55871	5.95345	5.69068	5.34719	5.66377	5.99312	5.40041	5.52764	5.64039	5.33973	5.42786	5.18508	5.31756
727	MG-1-neg-10338720_st	NA	NA	5.50847	4.64882	4.30818	4.82182	3.4395	3.60893	4.63112	3.89319	3.12521	3.78444	3.54042	3.48336	4.06887	4.34485	4.90577	4.43983
728	MG-1-neg-10338721_st	NA	NA	2.77311	2.70212	2.72188	2.73237	2.76387	2.76264	2.77814	2.76821	2.75223	2.69659	2.41546	2.62143	2.70027	2.82807	2.74184	2.75673
729	MG-1-neg-10338722_st	NA	NA	5.24918	5.35413	4.99916	5.20082	4.70789	5.31681	4.71199	4.91223	6.15027	5.32948	5.16623	5.54866	4.99516	5.54937	5.62258	5.38904
730	MG-1-neg-10338723_st	NA	NA	2.88696	3.12218	3.0352	3.01478	3.35911	3.18375	2.67954	3.07414	3.16919	2.9378	3.4788	3.19526	3.16812	2.92013	3.45263	3.18029
731	MG-1-neg-10338724_st	NA	NA	4.24527	3.66001	4.59861	4.16796	4.1746	5.16235	3.88193	4.40629	5.74633	4.02861	5.36826	5.04773	4.08724	3.89412	4.88613	4.28916
732	MG-1-neg-10338725_st	NA	NA	4.4065	4.49258	4.60163	4.50024	3.71778	3.6757	3.68617	3.69321	2.84815	4.30534	3.86762	3.6737	5.12682	4.63842	4.86771	4.87765
733	MG-1-neg-10338726_st	NA	NA	4.49123	4.87733	4.43844	4.60234	4.3695	5.08454	4.41412	4.62272	4.87275	4.20531	4.15764	4.4119	4.40911	4.57276	4.37273	4.45153
734	MG-1-neg-10338729_st	NA	NA	2.87381	2.35269	3.04486	2.75712	2.75442	2.7209	2.54066	2.67199	2.91069	2.80268	2.70416	2.80584	3.23203	2.82593	2.96331	3.00709
735	MG-1-neg-10338731_st	NA	NA	2.83273	3.27578	2.54992	2.88614	2.63517	2.76434	2.93736	2.77896	3.20193	2.88944	2.53666	2.87601	2.53989	2.9172	2.53676	2.66462
736	MG-1-neg-10338732_st	NA	NA	2.82985	3.09524	3.43885	3.12131	3.24166	2.72679	2.82985	2.93277	2.54687	2.69373	2.54077	2.59379	2.48104	2.8062	3.53505	2.94076
737	MG-1-neg-10338733_st	NA	NA	5.33005	4.11879	5.08136	4.8434	3.11134	3.45084	3.60671	3.38963	3.85091	3.49537	3.38426	3.57685	4.44056	4.49835	4.10682	4.34858
738	MG-1-neg-10338734_st	NA	NA	4.02102	4.41089	3.72876	4.05356	3.83173	4.38097	3.6286	3.9471	5.79873	3.94876	5.62226	5.12325	3.83054	3.85614	4.40818	4.03162
739	MG-1-neg-10338735_st	NA	NA	2.63489	2.89212	2.96662	2.83121	2.56488	2.9093	2.5324	2.66886	3.0841	2.86502	3.32785	3.09232	2.78116	2.89177	2.71563	2.79619
740	MG-1-neg-10338736_st	NA	NA	5.20705	4.07992	4.094	4.46032	3.68971	3.47561	3.7176	3.62764	2.61679	4.08006	3.77694	3.49126	5.2189	4.65008	4.63873	4.8359
741	MG-1-neg-10338737_st	NA	NA	4.6667	3.6695	4.28316	4.20645	3.55979	3.99583	4.5797	4.0451	3.6393	3.99216	3.68762	3.77303	4.1603	4.12624	4.66968	4.31874
742	MG-1-neg-10338739_st	NA	NA	4.37444	4.29397	4.31781	4.32874	4.52889	4.77731	4.19026	4.49882	4.63481	4.70558	3.92587	4.42209	4.97617	4.35553	5.08592	4.80587
743	MG-1-neg-10338740_st	NA	NA	5.13924	5.77255	5.98623	5.63267	4.37861	4.5921	5.31492	4.76188	3.88698	4.98011	4.59161	4.48623	5.57995	6.18746	5.36388	5.71043
744	MG-1-neg-10338742_st	NA	NA	4.41868	4.39404	4.59743	4.47005	4.56269	4.13532	4.40344	4.36715	5.50614	4.03724	5.16085	4.90141	4.70901	4.78512	5.13678	4.87697
745	MG-1-neg-10338743_st	NA	NA	3.35772	4.06316	3.94379	3.78822	3.18831	4.05161	4.11719	3.78571	4.35298	3.81365	4.33526	4.1673	3.98415	3.97738	4.92952	4.29702
746	MG-1-neg-10338744_st	NA	NA	5.05463	4.17286	3.59862	4.27537	2.93834	2.87509	2.87246	2.8953	2.94485	3.281	2.82695	3.0176	4.05293	4.08658	3.94264	4.02738
747	MG-1-neg-10338745_st	NA	NA	4.65219	4.35354	4.14222	4.38265	3.78586	3.24928	3.54578	3.52698	2.91197	3.71541	3.40101	3.3428	4.21611	4.05266	4.69204	4.32027
748	MG-1-neg-10338746_st	NA	NA	8.13919	7.89633	8.30128	8.11227	4.73194	5.66108	5.77632	5.38978	3.9604	6.28462	5.56877	5.27126	8.26871	7.46288	7.83057	7.85406
749	MG-1-neg-10338747_st	NA	NA	4.82659	4.64581	3.96757	4.47999	4.16967	5.10924	3.95866	4.41252	4.23478	4.05673	4.17316	4.15489	4.28492	4.42251	4.45435	4.38726
750	MG-1-neg-10338748_st	NA	NA	11.2412	11.2006	11.5097	11.3171	10.3902	10.6947	10.8738	10.6529	10.4505	10.7825	11.2432	10.8254	10.9624	11.5929	11.251	11.2688
751	MG-1-neg-10338749_st	NA	NA	5.18564	5.02445	4.80991	5.00667	2.5833	3.47595	4.11112	3.39012	3.60201	3.84057	3.38865	3.61041	5.02742	5.09825	4.88713	5.00427
752	MG-1-neg-10338750_st	NA	NA	6.2021	5.72207	5.91834	5.9475	6.069	5.74	5.57672	5.79524	4.71206	5.45383	5.38906	5.18498	5.82574	5.80021	6.11609	5.91401
753	MG-1-neg-10338752_st	NA	NA	3.50468	2.96659	3.18595	3.21907	2.74704	2.51743	2.61582	2.62676	2.58082	2.5295	2.9441	2.6848	2.6433	2.99575	3.07171	2.90359
754	MG-1-neg-10338753_st	NA	NA	2.58406	2.44269	2.39357	2.47344	2.57982	2.5268	2.48973	2.53212	2.7063	2.4633	2.42252	2.53071	2.45684	2.35864	2.63903	2.48483
755	MG-1-neg-10338754_st	NA	NA	3.82948	4.30571	3.81128	3.98216	3.3404	3.93272	4.10765	3.79359	6.00714	3.6418	3.72263	4.45719	3.59822	4.49711	3.69581	3.93038
756	MG-1-neg-10338755_st	NA	NA	2.58764	2.93698	2.60608	2.71024	2.97994	2.66545	2.7401	2.79516	4.08672	2.91881	3.6847	3.56341	2.9448	2.78168	2.6337	2.78672
757	MG-1-neg-10338756_st	NA	NA	5.22363	5.03913	4.95227	5.07168	3.71167	3.4786	3.80471	3.665	2.65315	3.92784	3.54228	3.37442	4.68384	4.08963	4.42063	4.39803
758	MG-1-neg-10338757_st	NA	NA	7.62688	7.89228	8.00771	7.84229	8.47848	7.81898	8.30433	8.2006	6.83927	7.68594	7.39611	7.30711	7.71581	7.58115	7.34444	7.54713
759	MG-1-neg-10338758_st	NA	NA	6.20087	5.14135	6.13835	5.82686	4.70701	4.97469	5.7323	5.138	5.61501	5.77067	5.72123	5.7023	5.82721	4.66565	5.88099	5.45795
760	MG-1-neg-10338759_st	NA	NA	7.34523	5.78287	6.74472	6.62427	4.42087	5.5247	5.2532	5.06625	5.06339	5.27439	4.30415	4.88064	6.81747	6.41747	6.38081	6.53858
761	MG-1-neg-10338762_st	NA	NA	4.49686	4.68243	4.19491	4.45807	5.17086	5.08131	4.86233	5.03817	5.274	5.01238	5.44281	5.24306	4.48779	4.78389	4.28432	4.51866
762	MG-1-neg-10338765_st	NA	NA	5.57241	4.76912	5.5575	5.29968	3.54355	4.20948	4.31379	4.02227	4.26836	3.71535	4.22296	4.06889	4.95887	4.68771	4.95173	4.86611
763	MG-1-neg-10338766_st	NA	NA	6.67825	6.07686	6.64615	6.46708	5.09508	6.61142	6.55408	6.08686	5.05209	7.38873	5.97524	6.13868	6.63648	6.28713	5.81674	6.24678
764	MG-1-neg-10338767_st	NA	NA	2.58304	2.84556	2.68955	2.70605	2.66995	2.55148	2.32365	2.51503	2.44916	2.4932	2.46646	2.46961	2.5503	2.48046	2.67326	2.56801
765	MG-1-neg-10338768_st	NA	NA	3.88147	4.34252	4.31188	4.17862	3.2436	2.84119	2.98746	3.02409	4.13806	3.18074	3.58074	3.63318	3.96818	3.92872	3.62712	3.84134
766	MG-1-neg-10338769_st	NA	NA	5.82194	5.02127	5.32208	5.38843	4.31898	3.81506	3.97706	4.03703	4.27622	4.5863	3.31845	4.06032	5.37087	5.65005	4.78959	5.27017
767	MG-1-neg-10338770_st	NA	NA	3.46402	3.27621	3.29148	3.3439	2.9504	3.50208	3.3281	3.26019	3.71918	3.4279	3.89316	3.68008	3.6443	3.2564	3.19123	3.36398
768	MG-1-neg-10338771_st	NA	NA	4.36345	3.83528	3.75942	3.98605	3.58475	3.896	3.68516	3.72197	3.91174	3.71553	3.59485	3.74071	4.16507	3.69808	4.14381	4.00232
769	MG-1-neg-10338774_st	NA	NA	3.59825	3.61551	3.68025	3.63134	2.55987	2.70172	2.60642	2.62267	3.15288	3.02627	2.2608	2.81332	3.24325	3.02738	4.00026	3.42363
770	MG-1-neg-10338775_st	NA	NA	3.83288	3.06027	2.84744	3.24687	3.08748	3.30852	2.69448	3.03016	3.41597	3.69735	3.8619	3.65841	3.32174	3.63026	3.71988	3.55729
771	MG-1-neg-10338776_st	NA	NA	3.12149	3.30118	3.5048	3.30916	3.16003	3.13376	3.05984	3.11788	3.1781	3.4301	2.94574	3.18465	3.86744	3.33753	3.43362	3.5462
772	MG-1-neg-10338777_st	NA	NA	3.39289	3.15898	3.11705	3.22297	3.17934	3.05144	3.66297	3.29791	3.58517	3.19005	2.96129	3.2455	2.87192	3.59106	3.19847	3.22048
773	MG-1-neg-10338778_st	NA	NA	3.52108	3.22856	2.93931	3.22965	2.78409	2.88187	2.87291	2.84629	3.22935	3.13532	3.31978	3.22815	3.03883	2.98726	3.40323	3.1431
774	MG-1-neg-10338781_st	NA	NA	3.3467	3.12833	3.37473	3.28326	3.08684	2.85871	2.69571	2.88042	2.71809	2.98294	3.20533	2.96879	3.63897	3.14281	3.49188	3.42455
775	MG-1-neg-10338782_st	NA	NA	4.52391	4.21482	3.66178	4.1335	3.68432	3.08816	4.35721	3.7099	4.25545	4.63288	5.85483	4.91439	3.88193	5.16643	3.92635	4.3249
776	MG-1-neg-10338783_st	NA	NA	6.63443	6.30068	6.77572	6.57028	5.39408	5.72143	5.82608	5.6472	4.65998	5.55931	4.82921	5.01616	6.28468	5.945	6.57486	6.26818
777	MG-1-neg-10338784_st	NA	NA	3.64185	3.68048	3.99608	3.7728	3.64951	3.49041	3.68907	3.60966	3.71089	3.41514	3.36721	3.49774	3.94441	3.50407	3.64806	3.69885
778	MG-1-neg-10338785_st	NA	NA	3.33858	2.91008	3.45056	3.23307	2.47585	3.15125	2.83531	2.8208	3.58873	2.75626	3.11607	3.15369	2.95437	3.17666	3.19008	3.10704
779	MG-1-neg-10338786_st	NA	NA	4.5057	3.88368	4.6328	4.34073	3.65143	4.21197	4.12397	3.99579	2.7272	4.29648	3.52324	3.51564	4.20296	4.77878	4.36872	4.45015
780	MG-1-neg-10338787_st	NA	NA	3.6021	3.40461	3.41314	3.47329	3.64808	3.29186	2.8745	3.27148	3.06748	3.49507	3.322	3.29485	3.81503	3.36999	3.98484	3.72329
781	MG-1-neg-10338788_st	NA	NA	2.96935	2.91855	3.42698	3.10496	2.75404	3.15412	3.07176	2.9933	2.47504	3.29069	2.68371	2.81648	2.64903	3.01247	2.57793	2.74648
782	MG-1-neg-10338790_st	NA	NA	6.07928	5.28024	5.16692	5.50881	3.94164	4.50149	4.64785	4.36366	3.5577	4.63564	4.46123	4.21819	5.07498	4.92949	5.32304	5.10917
783	MG-1-neg-10338793_st	NA	NA	6.64487	6.45209	6.44606	6.51434	6.82886	7.04422	6.57857	6.81722	8.39868	6.75179	8.56531	7.90526	6.48017	7.43137	6.46299	6.79151
784	MG-1-neg-10338794_st	NA	NA	5.49201	5.53792	4.23814	5.08936	4.41459	4.32674	5.47121	4.73751	2.98641	5.56747	3.4393	3.99772	4.92827	4.45899	5.8432	5.07682
785	MG-1-neg-10338795_st	NA	NA	2.68794	2.53641	2.61961	2.61465	3.15672	2.66407	2.97913	2.93331	3.04893	2.76135	2.59525	2.80185	2.69127	2.53103	2.57374	2.59868
786	MG-1-neg-10338796_st	NA	NA	6.37926	5.74153	6.26822	6.12967	5.18444	5.56997	5.75608	5.5035	5.3446	5.7744	5.07546	5.39815	6.38342	6.36465	6.32051	6.35619
787	MG-1-neg-10338797_st	NA	NA	5.56874	4.91352	5.45607	5.31278	5.23907	6.02123	5.91467	5.72499	3.54606	5.52154	6.17306	5.08022	5.38004	4.81441	5.4974	5.23062
788	MG-1-neg-10338798_st	NA	NA	3.64005	3.68135	3.25298	3.52479	2.7333	3.22673	3.26831	3.07611	2.81353	3.4171	3.15713	3.12925	3.28659	3.44633	3.24521	3.32604
789	MG-1-neg-10338799_st	NA	NA	4.76498	2.9389	3.54686	3.75025	3.29649	3.29155	2.58026	3.0561	4.41587	4.36675	3.16737	3.98333	4.52391	3.66928	3.05754	3.75024
790	MG-1-neg-10338800_st	NA	NA	10.4918	10.291	10.6777	10.4868	8.05782	9.26735	9.61864	8.98127	5.00816	9.6843	8.57933	7.75726	9.81673	10.0768	9.93565	9.94307
791	MG-1-neg-10338801_st	NA	NA	3.01002	3.2164	3.42083	3.21575	2.72124	3.07083	3.36266	3.05158	2.85286	2.76055	2.69328	2.7689	3.12389	3.34259	2.80269	3.08972
792	MG-1-neg-10338803_st	NA	NA	3.85409	4.16708	4.46243	4.1612	3.86914	3.62353	4.58021	4.02429	3.56544	4.08635	3.43324	3.69501	4.32042	3.96536	4.10534	4.13037
793	MG-1-neg-10338804_st	NA	NA	9.38432	9.00843	9.3798	9.25752	7.71244	8.01528	8.43751	8.05508	6.13375	8.29393	8.30119	7.57629	9.02438	9.13351	8.94807	9.03532
794	MG-1-neg-10338805_st	NA	NA	3.15744	3.45149	3.79159	3.46684	2.7818	3.03921	2.81531	2.87878	2.97136	2.8523	3.34505	3.05623	3.19192	3.30527	3.02214	3.17311
795	MG-1-neg-10338806_st	NA	NA	3.59821	2.99536	3.14087	3.24481	2.6582	2.74819	2.63181	2.6794	2.59866	2.76976	2.76457	2.71099	3.2842	2.62579	3.29153	3.06717
796	MG-1-neg-10338807_st	NA	NA	3.46145	3.515	2.95285	3.30977	2.86617	2.85994	2.8227	2.8496	2.66687	3.02861	3.35015	3.01521	2.97654	3.43926	3.43834	3.28471
797	MG-1-neg-10338808_st	NA	NA	3.36239	3.38768	3.79157	3.51388	2.94527	3.47519	3.25687	3.22578	2.87656	3.43186	3.22289	3.1771	3.93727	3.74562	3.88399	3.85563
798	MG-1-neg-10338809_st	NA	NA	2.98231	3.27914	2.91519	3.05888	2.75339	2.78101	2.95033	2.82824	2.55478	3.07146	2.6503	2.75885	2.78496	2.95622	3.29051	3.01056
799	MG-1-neg-10338813_st	NA	NA	3.70242	3.25852	3.19821	3.38638	2.84445	2.78888	2.88821	2.84051	2.95811	2.78189	2.78008	2.84002	3.32104	3.48242	3.31941	3.37429
800	MG-1-neg-10338814_st	NA	NA	7.48401	7.57355	7.82951	7.62902	7.37791	7.30015	7.28028	7.31945	7.6893	7.07062	7.67937	7.47976	7.65417	7.77563	7.23484	7.55488
801	MG-1-neg-10338816_st	NA	NA	5.39439	4.79167	4.92222	5.03609	4.1746	3.87562	4.075	4.04174	4.10041	4.48994	4.35292	4.31442	4.52443	4.37951	4.10363	4.33586
802	MG-1-neg-10338818_st	NA	NA	4.03308	3.67745	4.27449	3.99501	3.06701	3.08223	2.89936	3.0162	2.50526	3.00545	3.05564	2.85545	3.52538	3.44155	3.10971	3.35888
803	MG-1-neg-10338819_st	NA	NA	3.4483	3.09149	3.81854	3.45278	2.60224	2.85417	3.27322	2.90988	3.22831	2.8628	2.59479	2.8953	3.23663	3.40673	3.22514	3.2895
804	MG-1-neg-10338820_st	NA	NA	4.95396	3.69016	3.92972	4.19128	3.21277	3.92851	3.61189	3.58439	2.84923	3.18557	3.31154	3.11545	4.64464	4.09766	4.14484	4.29571
805	MG-1-neg-10338821_st	NA	NA	4.00566	4.57942	4.98494	4.52334	4.04545	3.9469	5.01521	4.33585	4.58964	4.0193	4.40871	4.33922	4.42625	4.51966	3.73745	4.22779
806	MG-1-neg-10338822_st	NA	NA	6.9037	6.1164	6.36406	6.46138	3.65186	4.05951	4.25725	3.98954	3.07261	3.91853	3.75411	3.58175	6.08105	6.5491	5.69288	6.10768
807	MG-1-neg-10338823_st	NA	NA	6.02858	6.05992	6.22543	6.10464	5.69146	6.07524	5.69087	5.81919	5.2648	5.72624	5.64104	5.54403	6.26503	6.04253	5.86253	6.05669
808	MG-1-neg-10338824_st	NA	NA	5.27669	4.40466	4.0909	4.59075	4.40923	3.62142	4.16771	4.06612	3.45934	4.05166	2.99235	3.50112	4.63987	4.25864	4.36192	4.42015
809	MG-1-neg-10338825_st	NA	NA	2.62636	2.35957	2.58331	2.52308	2.55752	2.43556	2.33953	2.4442	3.03739	2.43055	2.88797	2.7853	2.56048	2.70096	2.68656	2.64933
810	MG-1-neg-10338826_st	NA	NA	5.63185	4.51257	5.41636	5.18693	4.12639	3.79413	4.0025	3.97434	2.97789	4.49999	4.3341	3.93733	4.4228	4.5046	4.06562	4.33101
811	MG-1-neg-10338827_st	NA	NA	6.69729	6.66759	6.50196	6.62228	5.06958	5.69943	5.41192	5.39365	6.90761	5.25731	5.33692	5.83395	6.67107	6.89428	6.42082	6.66205
812	MG-1-neg-10338828_st	NA	NA	4.82939	4.54703	4.21368	4.53004	3.5175	3.89254	3.51659	3.64221	3.3613	3.57665	4.04653	3.66149	3.86203	4.2535	4.01691	4.04415
813	MG-1-neg-10338829_st	NA	NA	3.75457	3.24026	4.01196	3.66893	3.34954	3.12585	3.72259	3.39933	3.72376	3.07858	3.83932	3.54722	3.26795	3.51749	3.26795	3.35113
814	MG-1-neg-10338831_st	NA	NA	6.29692	6.16656	5.86668	6.11005	5.8538	5.97292	5.78233	5.86968	6.14184	5.85073	6.56646	6.18634	5.39048	5.95856	5.64129	5.66344
815	MG-1-neg-10338833_st	NA	NA	6.53249	5.60914	5.9851	6.04224	3.63907	3.98631	3.62124	3.74887	3.05177	4.58269	3.55345	3.72931	5.49992	5.64477	5.71286	5.61918
816	MG-1-neg-10338834_st	NA	NA	3.52063	2.97814	2.83008	3.10962	3.42701	3.59291	3.27002	3.42998	3.924	2.97703	3.20652	3.36919	3.62426	3.45084	2.6803	3.2518
817	MG-1-neg-10338838_st	NA	NA	4.85858	3.74064	4.25291	4.28404	2.89068	3.35602	3.1629	3.13653	3.97461	3.48365	3.39959	3.61928	3.9318	4.35422	3.24908	3.84503
818	MG-1-neg-10338839_st	NA	NA	4.67535	4.51163	4.68884	4.62527	4.85247	4.8249	4.74244	4.8066	5.2967	4.71151	5.36529	5.1245	4.72714	5.10782	4.65828	4.83108
819	MG-1-neg-10338840_st	NA	NA	2.96282	3.12614	3.15136	3.08011	2.99911	2.9469	2.87046	2.93882	2.59755	2.76215	2.77434	2.71135	3.58219	3.21834	2.93098	3.24384
820	MG-1-neg-10338842_st	NA	NA	4.70279	5.00426	4.56818	4.75841	5.02704	4.9434	4.79106	4.9205	6.14416	4.41202	5.61251	5.38956	4.57824	4.71852	4.66631	4.65435
821	MG-1-neg-10338843_st	NA	NA	2.97622	2.89271	2.95352	2.94082	2.37327	2.83479	2.89297	2.70034	2.5072	2.59491	2.84432	2.64881	2.67349	2.9072	3.52546	3.03539
822	MG-1-neg-10338844_st	NA	NA	2.71813	2.68303	2.80491	2.73536	2.68287	2.59107	3.0741	2.78268	3.02453	2.86698	3.28522	3.05891	2.79751	2.67635	2.54815	2.674
823	MG-1-neg-10338845_st	NA	NA	4.37975	3.97566	3.91215	4.08919	3.58937	3.60891	4.05105	3.74978	3.30406	4.25129	4.02315	3.8595	4.00558	4.24045	4.03756	4.09453
824	MG-1-neg-10338846_st	NA	NA	4.33445	3.77838	4.79781	4.30354	3.87806	4.22082	4.72078	4.27322	2.52985	5.8403	4.87403	4.41473	4.72061	3.79988	4.23548	4.25199
825	MG-1-neg-10338848_st	NA	NA	4.75948	4.57943	4.95588	4.76493	4.53627	4.56501	4.49746	4.53291	4.6322	4.16238	4.03744	4.27734	4.70568	5.31426	5.36492	5.12829
826	MG-1-neg-10338849_st	NA	NA	4.79559	3.73839	4.23662	4.25687	2.92721	2.72783	3.6782	3.11108	2.84166	3.80841	3.51554	3.38854	4.59159	3.97133	3.7084	4.09044
827	MG-1-neg-10338850_st	NA	NA	3.1212	3.46934	3.69089	3.42714	2.95576	3.19657	3.50942	3.22058	3.82014	3.09695	3.91824	3.61178	3.48789	3.23375	3.45301	3.39155
828	MG-1-neg-10338851_st	NA	NA	6.31822	6.06869	6.1549	6.18061	4.25341	4.31473	4.2276	4.26524	4.00247	5.0255	4.55219	4.52672	6.2184	6.51768	6.0238	6.25329
829	MG-1-neg-10338852_st	NA	NA	9.2191	9.10301	9.55589	9.29267	9.19782	8.85783	9.55606	9.2039	9.72636	8.97942	9.96772	9.55784	8.57089	9.14779	8.76096	8.82655
830	MG-1-neg-10338855_st	NA	NA	3.77798	3.38142	3.63638	3.5986	4.04908	3.00533	3.85558	3.63666	3.5321	3.34701	3.69599	3.52503	3.20668	4.19981	3.88193	3.76281
831	MG-1-neg-10338857_st	NA	NA	3.50094	3.17121	3.44901	3.37372	3.67677	3.54008	3.48805	3.5683	3.22958	3.14989	3.6847	3.35472	3.79558	3.04804	3.34035	3.39466
832	MG-1-neg-10338858_st	NA	NA	3.84661	3.86103	3.84773	3.85179	3.28205	3.29197	3.20736	3.26046	3.67951	3.02618	3.55788	3.42119	3.13635	3.79975	3.54663	3.49424
833	MG-1-neg-10338859_st	NA	NA	8.36007	7.09057	8.00954	7.82006	3.81274	2.80665	4.10875	3.57605	3.00094	3.87139	4.37301	3.74845	7.90362	7.77981	7.86029	7.84791
834	MG-1-neg-10338860_st	NA	NA	2.77158	2.98884	2.82189	2.86077	2.6268	2.72182	2.646	2.66488	2.78927	2.6754	2.67937	2.71468	2.39746	2.42091	2.62406	2.48081
835	MG-1-neg-10338861_st	NA	NA	5.46948	5.27004	5.67682	5.47211	5.1507	5.69642	5.45155	5.43289	5.84788	5.40391	5.26081	5.5042	5.70887	5.91423	5.26314	5.62874
836	MG-1-neg-10338862_st	NA	NA	4.26645	2.83075	3.38161	3.49294	2.88249	2.86995	3.12304	2.95849	3.0412	2.8944	2.70511	2.88024	3.16409	3.47346	3.05422	3.23059
837	MG-1-neg-10338863_st	NA	NA	4.69779	4.27426	4.51408	4.49538	3.90772	4.1426	3.56961	3.87331	3.72885	3.872	4.99591	4.19892	4.54221	4.81991	4.32012	4.56075
838	MG-1-neg-10338864_st	NA	NA	3.07288	3.17338	3.09462	3.11363	2.55682	2.7704	2.75901	2.69541	2.36209	2.97455	3.05195	2.7962	2.92642	2.86472	2.96883	2.91999
839	MG-1-neg-10338866_st	NA	NA	3.90708	3.81661	4.8462	4.18996	3.69895	3.20733	3.67447	3.52692	2.87719	3.14814	2.87852	2.96795	3.69605	3.80484	3.97085	3.82391
840	MG-1-neg-10338867_st	NA	NA	6.38356	5.45457	6.04444	5.96086	5.25263	5.21801	5.57161	5.34742	5.22558	5.90716	5.97513	5.70262	6.39926	5.74688	5.71742	5.95452
841	MG-1-neg-10338868_st	NA	NA	4.73578	3.69005	3.77049	4.06544	3.05394	3.42555	3.16393	3.21447	3.10568	3.83536	3.20261	3.38122	4.78814	4.59425	5.40045	4.92761
842	MG-1-neg-10338869_st	NA	NA	3.42346	3.18906	4.17122	3.59458	3.21222	3.02473	3.03769	3.09155	3.71127	3.23061	2.90453	3.28213	3.59401	2.74601	3.22918	3.18973
843	MG-1-neg-10338871_st	NA	NA	6.85355	6.72275	6.80897	6.79509	6.41829	6.86265	6.08863	6.45653	6.92044	6.46178	6.32341	6.56854	6.77888	6.67071	6.41804	6.62254
844	MG-1-neg-10338872_st	NA	NA	4.91093	4.73681	4.42878	4.69217	4.44036	4.73889	4.73985	4.6397	3.07294	4.32908	3.11973	3.50725	5.67056	4.62788	5.33357	5.21067
845	MG-1-neg-10338873_st	NA	NA	2.85957	2.69199	2.86755	2.80637	3.07844	2.62761	2.98266	2.89624	2.79449	2.89907	3.18859	2.96071	2.87677	2.91359	2.76442	2.85159
846	MG-1-neg-10338874_st	NA	NA	4.83067	5.01441	4.55109	4.79873	3.93954	4.63847	4.15221	4.24341	5.12306	4.86396	5.41414	5.13372	4.79814	5.06421	4.78057	4.88097
847	MG-1-neg-10338877_st	NA	NA	3.54667	3.35196	4.09645	3.66503	3.69422	3.68256	3.43252	3.6031	3.23627	3.39862	3.35937	3.33142	3.61957	3.67378	3.1934	3.49558
848	MG-1-neg-10338878_st	NA	NA	2.74271	2.70023	2.81228	2.75174	2.64957	3.29563	3.06873	3.00465	2.61679	2.78859	2.99704	2.80081	3.20981	2.79323	3.06338	3.02214
849	MG-1-neg-10338879_st	NA	NA	2.97119	2.89342	2.84991	2.90484	2.74825	3.09286	2.74051	2.86054	2.75041	2.73486	2.67232	2.7192	3.27154	3.096	2.84566	3.07107
850	MG-1-neg-10338881_st	NA	NA	4.19068	3.578	3.49106	3.75325	3.3001	3.73066	3.01686	3.3492	2.93923	3.14255	2.83074	2.97084	4.02284	4.23442	3.39105	3.88277
851	MG-1-neg-10338882_st	NA	NA	5.37982	4.37388	5.31796	5.02388	3.84924	4.33743	5.30394	4.49687	4.03572	4.81078	4.74536	4.53062	4.66232	5.58416	4.6719	4.97279
852	MG-1-neg-10338883_st	NA	NA	4.8773	3.79494	3.86735	4.17986	3.93043	3.27831	3.54854	3.58576	4.62198	2.98304	3.83988	3.81497	4.52343	4.3281	3.83609	4.22921
853	MG-1-neg-10338884_st	NA	NA	4.45693	4.00094	5.33667	4.59818	3.12757	2.97206	2.7039	2.93451	2.65928	2.61569	2.53518	2.60338	4.18584	3.52438	4.6515	4.12057
854	MG-1-neg-10338886_st	NA	NA	5.52063	3.81244	4.54972	4.6276	3.65922	3.40595	3.12796	3.39771	4.2709	3.38934	3.58774	3.74933	4.32337	3.4196	3.21418	3.65239
855	MG-1-neg-10338887_st	NA	NA	7.11956	7.44153	7.32443	7.29517	6.5137	6.40456	6.62958	6.51595	6.15262	7.27993	5.87101	6.43452	7.39184	7.47007	7.43958	7.43383
856	MG-1-neg-10338888_st	NA	NA	4.88021	4.6347	4.58262	4.69918	4.91128	4.88914	4.67743	4.82595	5.06471	4.49277	4.96819	4.84189	4.34175	4.35321	4.70371	4.46623
857	MG-1-neg-10338889_st	NA	NA	4.65137	4.11787	4.62019	4.46315	3.48997	5.23058	5.72867	4.81641	3.08118	4.56957	4.62381	4.09152	4.18415	4.57791	4.69504	4.4857
858	MG-1-neg-10338891_st	NA	NA	4.24184	4.55649	5.00753	4.60195	3.72551	3.61882	3.5283	3.62421	3.96681	3.51611	3.66296	3.71529	4.12555	3.73071	3.94555	3.93394
859	MG-1-neg-10338892_st	NA	NA	2.60215	3.06052	3.03769	2.90012	2.84236	2.6145	2.85899	2.77195	2.52606	2.72254	2.74725	2.66529	3.02587	2.55115	2.9443	2.84044
860	MG-1-neg-10338893_st	NA	NA	4.72804	5.44722	4.68686	4.95404	4.48828	4.22613	4.84592	4.52011	4.64681	4.64978	4.35416	4.55025	4.96358	4.71812	4.74974	4.81048
861	MG-1-neg-10338894_st	NA	NA	5.79567	4.43364	3.92635	4.71855	3.12256	3.03837	2.90979	3.02358	4.08512	2.55987	4.17236	3.60579	3.96962	4.63288	3.96628	4.18959
862	MG-1-neg-10338895_st	NA	NA	6.87262	6.74347	6.79135	6.80248	4.90196	4.75575	5.4555	5.03774	4.84641	6.39603	5.77968	5.67404	6.83888	6.86341	6.91338	6.87189
863	MG-1-neg-10338896_st	NA	NA	4.48394	3.80152	3.99233	4.09259	3.91508	3.86278	3.34192	3.70659	3.15268	3.74436	3.55715	3.48473	3.59436	4.6082	4.14877	4.11711
864	MG-1-neg-10338897_st	NA	NA	3.21654	3.01975	3.064	3.10009	2.93153	3.18221	3.13836	3.08403	3.14089	2.98779	3.12545	3.08471	2.90269	2.96993	2.84829	2.90697
865	MG-1-neg-10338899_st	NA	NA	4.08715	4.00713	3.77562	3.95663	3.57644	3.82422	3.73	3.71022	3.96265	3.67518	3.81661	3.81815	4.24895	4.09445	3.60438	3.98259
866	MG-1-neg-10338900_st	NA	NA	3.45052	3.10974	3.69889	3.41972	2.74936	2.53521	2.98444	2.75633	2.8745	2.61607	2.83836	2.77631	3.21042	2.95869	2.86779	3.0123
867	MG-1-neg-10338901_st	NA	NA	4.44293	3.49675	4.073	4.00423	3.25125	3.29073	3.00282	3.1816	2.95208	2.92636	3.13225	3.00356	4.94895	3.57357	4.33468	4.28574
868	MG-1-neg-10338902_st	NA	NA	3.5166	2.78565	3.52994	3.2774	3.00507	3.30394	4.03381	3.44761	3.33721	3.26013	2.79308	3.13014	3.6509	3.71661	3.36279	3.57677
869	MG-1-neg-10338903_st	NA	NA	3.02965	2.62707	2.4451	2.70061	2.64887	2.72042	2.54421	2.63784	2.95544	2.71128	2.69378	2.78683	2.74288	2.81761	2.66984	2.74344
870	MG-1-neg-10338904_st	NA	NA	4.47575	4.74377	4.70778	4.64244	4.60101	4.48207	4.56059	4.54789	6.00137	4.69755	5.01589	5.23827	4.66973	5.12229	4.70922	4.83375
871	MG-1-neg-10338905_st	NA	NA	2.86664	3.43261	2.98487	3.09471	3.38336	3.19528	3.31516	3.29793	3.22963	2.82923	2.97207	3.01031	2.99893	2.94785	3.32499	3.09059
872	MG-1-neg-10338907_st	NA	NA	5.4161	5.055	6.07904	5.51672	4.13291	4.50692	5.05438	4.56474	3.97772	5.86127	5.30094	5.04664	5.43444	5.69416	6.14381	5.75747
873	MG-1-neg-10338908_st	NA	NA	7.68472	7.57722	7.82938	7.69711	8.41657	8.26618	8.4456	8.37612	8.70805	8.32004	8.84495	8.62434	7.68895	8.56304	8.30449	8.18549
874	MG-1-neg-10338909_st	NA	NA	4.01408	3.21433	3.65985	3.62942	3.26392	3.06407	3.23842	3.1888	3.97279	3.30826	3.39984	3.56029	3.7469	3.0399	3.44115	3.40932
875	MG-1-neg-10338911_st	NA	NA	3.5876	3.91535	3.10448	3.53581	3.16952	3.88884	3.5164	3.52492	3.26575	3.53416	3.70607	3.50199	3.10522	3.47517	3.34585	3.30875
876	MG-1-neg-10338912_st	NA	NA	2.60727	2.63892	3.07669	2.77429	2.80989	2.64982	2.58155	2.68042	2.7847	2.56784	2.36393	2.57216	2.7847	2.62535	2.63444	2.6815
877	MG-1-neg-10338913_st	NA	NA	5.36996	4.18623	5.72776	5.09465	2.93254	3.23925	3.89758	3.35646	3.64163	4.12616	3.82361	3.8638	4.35241	5.09965	5.21346	4.88851
878	MG-1-neg-10338914_st	NA	NA	4.27052	3.40613	3.56852	3.74839	3.42278	3.38577	3.34713	3.38523	3.50758	3.94096	3.19153	3.54669	4.37335	3.53115	3.91929	3.94126
879	MG-1-neg-10338915_st	NA	NA	2.85554	2.8525	3.43219	3.04674	2.74042	2.71089	2.94525	2.79885	2.51993	2.64298	2.89122	2.68471	2.32671	2.63727	2.7043	2.55609
880	MG-1-neg-10338916_st	NA	NA	3.12301	2.76686	2.72752	2.87247	2.62357	2.84449	2.59597	2.68801	2.75867	2.80033	2.55565	2.70488	2.4346	2.78493	3.22665	2.81539
881	MG-1-neg-10338917_st	NA	NA	3.13326	2.92025	3.30205	3.11852	2.98142	2.79953	2.88071	2.88722	2.80263	2.59417	2.75312	2.71664	3.11125	2.99919	2.93087	3.01377
882	MG-1-neg-10338919_st	NA	NA	4.47828	5.21584	5.03382	4.90931	4.47663	4.84542	4.51357	4.61187	4.75099	5.15425	4.91313	4.93946	4.53647	4.68863	5.14958	4.79156
883	MG-1-neg-10338921_st	NA	NA	3.32939	2.85021	3.30311	3.1609	2.57245	2.601	2.51219	2.56188	2.74735	2.79372	3.13654	2.89254	3.27288	3.08216	3.77203	3.37569
884	MG-1-neg-10338922_st	NA	NA	5.72203	5.36422	6.20578	5.76401	5.02638	5.50303	5.19152	5.24031	5.8012	5.39616	5.11653	5.43796	5.40048	5.58198	5.55151	5.51132
885	MG-1-neg-10338923_st	NA	NA	6.96031	7.17099	6.83954	6.99028	6.42604	6.75525	5.99696	6.39275	5.77391	6.65502	6.92445	6.45113	7.00686	6.58662	6.65403	6.74917
886	MG-1-neg-10338924_st	NA	NA	4.84665	5.67796	4.82244	5.11568	4.9808	4.72736	4.26197	4.65671	5.65178	4.43342	4.99042	5.02521	5.23721	4.65131	4.41394	4.76749
887	MG-1-neg-10338925_st	NA	NA	6.51309	6.63654	6.54846	6.56603	6.11687	5.89748	5.04413	5.68616	7.15796	5.95149	6.27951	6.46298	6.27102	5.89532	5.71387	5.96007
888	MG-1-neg-10338926_st	NA	NA	3.60834	3.76884	3.2433	3.54016	3.2385	3.87157	3.74006	3.61671	3.57083	4.36409	3.57025	3.83506	4.21488	3.91362	3.30728	3.81193
889	MG-1-neg-10338928_st	NA	NA	4.15767	4.35578	4.46551	4.32632	4.38376	4.64063	4.65195	4.55878	4.29819	5.10656	4.4916	4.63212	4.67774	4.81029	4.97442	4.82082
890	MG-1-neg-10338929_st	NA	NA	5.01505	5.48524	5.15101	5.2171	5.65051	5.66577	5.58246	5.63291	7.59062	5.79291	6.18302	6.52219	5.76956	5.73238	5.57211	5.69135
891	MG-1-neg-10338930_st	NA	NA	4.94132	3.75391	4.80614	4.50046	4.48632	3.38552	3.40372	3.75852	2.70212	3.53729	3.70846	3.31596	4.25508	4.11718	4.23216	4.20147
892	MG-1-neg-10338931_st	NA	NA	4.10617	4.15609	3.13622	3.79949	2.73606	3.57724	3.98053	3.43128	2.80291	5.3978	4.0021	4.0676	3.55219	3.19306	3.51196	3.41907
893	MG-1-neg-10338932_st	NA	NA	3.43299	3.75479	3.33974	3.50918	3.61293	3.6874	3.3299	3.54341	6.16118	3.67712	4.85044	4.89625	3.25061	3.71501	3.47718	3.48093
894	MG-1-neg-10338934_st	NA	NA	9.88546	9.97406	9.97969	9.9464	9.38349	9.37157	9.49699	9.41735	9.68798	9.52638	9.85518	9.68985	9.49141	9.96615	9.81925	9.75893
895	MG-1-neg-10338935_st	NA	NA	2.9688	2.80232	2.54504	2.77205	2.81317	3.18921	2.8902	2.96419	3.19254	3.01107	2.65138	2.95166	2.63668	2.84389	2.83099	2.77052
896	MG-1-neg-10338936_st	NA	NA	3.9798	3.65707	4.22901	3.95529	3.42646	3.01688	3.35599	3.26644	3.07533	3.38708	3.20491	3.22244	3.48936	3.38832	3.57436	3.48401
897	MG-1-neg-10338937_st	NA	NA	2.63386	2.41176	2.55636	2.53399	2.68641	2.40153	2.51871	2.53555	2.51723	2.69013	3.03538	2.74758	2.58255	2.73063	2.64792	2.6537
898	MG-1-neg-10338939_st	NA	NA	4.15552	3.13154	4.46816	3.91841	2.93107	2.93731	2.98746	2.95195	2.68609	3.03472	3.11803	2.94628	3.19659	3.96531	4.03969	3.73386
899	MG-1-neg-10338940_st	NA	NA	4.04782	3.34454	4.21571	3.86936	3.77615	3.44495	2.87246	3.36452	3.43796	3.58283	3.80085	3.60721	4.09416	4.2412	3.48468	3.94001
900	MG-1-neg-10338941_st	NA	NA	3.67168	3.4127	3.44099	3.50846	3.26938	3.30487	3.00332	3.19253	3.22423	3.33484	3.46977	3.34295	3.91733	3.2911	3.95631	3.72158
901	MG-1-neg-10338942_st	NA	NA	3.70553	3.43211	3.91463	3.68409	3.2269	2.79855	3.29256	3.106	3.2629	3.37706	3.36503	3.335	3.57876	3.37854	3.26701	3.4081
902	MG-1-neg-10338943_st	NA	NA	3.42608	3.69283	3.47757	3.53216	3.85378	4.40649	3.05014	3.77014	4.3628	4.01213	3.38787	3.92093	3.4981	3.47282	3.56201	3.51098
903	MG-1-neg-10338944_st	NA	NA	3.24856	3.03588	3.22872	3.17105	3.44264	2.96926	2.72637	3.04609	2.66522	2.926	2.67937	2.75686	2.97013	2.99978	2.97329	2.98107
904	MG-1-neg-10338945_st	NA	NA	6.45851	6.42392	5.62445	6.16896	5.05863	4.96648	4.8245	4.94987	5.92368	4.76498	4.85853	5.1824	5.30723	4.59249	5.75182	5.21718
905	MG-1-neg-10338946_st	NA	NA	4.88175	3.63177	4.63414	4.38255	3.68607	3.70679	3.44218	3.61168	3.14208	3.64917	3.37822	3.38982	4.35015	4.32109	4.46067	4.3773
906	MG-1-neg-10338948_st	NA	NA	3.59821	3.67325	3.5968	3.62276	3.01961	2.88919	2.74393	2.88425	2.57638	3.21834	2.62241	2.80571	3.78506	3.638	3.46973	3.63093
907	MG-1-neg-10338949_st	NA	NA	4.44773	3.74906	4.01604	4.07094	3.08912	3.6868	3.79514	3.52368	3.59162	3.69799	3.47267	3.58742	3.77709	3.73018	4.38334	3.96354
908	MG-1-neg-10338950_st	NA	NA	3.18116	3.63603	3.30781	3.375	3.32441	2.95548	3.20175	3.16055	3.07651	3.00815	3.3931	3.15925	3.27054	2.83217	2.88257	2.99509
909	MG-1-neg-10338951_st	NA	NA	6.47295	6.75036	6.76313	6.66215	4.07836	5.06377	5.07691	4.73968	4.33919	5.51731	5.09083	4.98244	5.93144	6.01876	6.19746	6.04922
910	MG-1-neg-10338952_st	NA	NA	5.20618	4.974	5.21559	5.13193	3.32613	3.9809	4.29616	3.86773	4.67895	3.95791	4.27227	4.30304	4.517	4.69609	4.68685	4.63331
911	MG-1-neg-10338953_st	NA	NA	2.87725	2.83339	3.0056	2.90542	3.00547	2.81447	3.16582	2.99525	2.86573	2.67478	2.91816	2.81956	2.9592	3.20012	2.9293	3.02954
912	MG-1-neg-10338956_st	NA	NA	2.86584	2.97413	2.83257	2.89085	3.23363	2.97398	3.03342	3.08034	3.71093	3.19217	3.38441	3.42917	2.91266	3.0051	3.38919	3.10231
913	MG-1-neg-10338957_st	NA	NA	4.96483	4.46376	5.10633	4.84497	3.24166	3.69713	3.33349	3.42409	3.94776	3.78708	3.71048	3.8151	4.35793	4.32444	4.15197	4.27811
914	MG-1-neg-10338958_st	NA	NA	4.57388	3.56916	4.15034	4.09779	3.18712	3.24553	3.97032	3.46766	2.92375	3.33124	3.2715	3.1755	3.98063	3.49224	3.8769	3.78326
915	MG-1-neg-10338959_st	NA	NA	6.14014	3.38142	5.01483	4.84546	4.16339	4.14897	5.37922	4.56386	2.92301	5.91774	5.75405	4.86493	6.3595	3.96962	6.27664	5.53525
916	MG-1-neg-10338960_st	NA	NA	3.08309	3.1199	2.89357	3.03219	2.92177	2.77027	2.83147	2.84117	2.95208	2.97874	2.54042	2.82375	2.86561	3.21813	2.62296	2.90223
917	MG-1-neg-10338961_st	NA	NA	4.59246	4.10542	3.77001	4.15596	3.4121	3.98673	3.76347	3.72077	3.46133	3.66501	3.83565	3.654	3.90036	4.17218	3.6374	3.90331
918	MG-1-neg-10338962_st	NA	NA	3.4566	3.62084	2.98012	3.35252	2.76309	2.88934	3.42777	3.02673	2.43716	3.263	3.74895	3.1497	3.23573	3.12952	2.78957	3.05161
919	MG-1-neg-10338963_st	NA	NA	4.84091	5.47833	5.13537	5.15154	4.23947	5.22139	4.53466	4.66517	3.87731	4.61397	4.62208	4.37112	5.54042	5.27534	4.83304	5.21627
920	MG-1-neg-10338964_st	NA	NA	6.43411	4.91698	5.24593	5.53234	5.23967	6.02155	5.46343	5.57489	5.02584	5.19776	5.33981	5.1878	5.51656	5.53501	5.95477	5.66878
921	MG-1-neg-10338965_st	NA	NA	6.36914	5.87125	6.3838	6.20806	5.46668	6.06148	5.7099	5.74602	4.34451	5.55149	4.80812	4.90138	6.69689	6.38675	6.68378	6.58914
922	MG-1-neg-10338966_st	NA	NA	5.15692	4.82573	5.24379	5.07548	4.16914	4.62427	4.8025	4.53197	2.99869	5.26664	5.74777	4.67103	5.18708	6.13452	6.06103	5.79421
923	MG-1-neg-10338967_st	NA	NA	4.82131	4.47967	4.52806	4.60968	4.2718	3.76588	4.72236	4.25335	4.66775	4.57796	4.66171	4.63581	4.01263	3.6696	3.49233	3.72485
924	MG-1-neg-10338968_st	NA	NA	2.93064	2.8825	2.77664	2.86326	2.9415	2.59414	3.4103	2.98198	3.07013	2.79276	2.62143	2.8281	2.65902	2.95666	3.20478	2.94015
925	MG-1-neg-10338969_st	NA	NA	5.2131	3.6004	3.88355	4.23235	3.27522	3.84697	3.17193	3.43137	3.71127	3.80317	3.6586	3.72435	4.30204	3.75913	4.20251	4.08789
926	MG-1-neg-10338970_st	NA	NA	2.56495	2.76013	3.28535	2.87014	2.65561	2.67223	2.77809	2.70198	3.6455	2.65512	2.86161	3.05407	2.75782	3.23084	2.84403	2.94423
927	MG-1-neg-10338971_st	NA	NA	4.48551	5.05064	4.52467	4.68694	3.42881	4.54746	4.97057	4.31561	3.62976	4.51668	3.00073	3.71572	4.80246	5.10119	5.37774	5.0938
928	MG-1-neg-10338975_st	NA	NA	3.52695	3.38997	3.63072	3.51588	2.70076	3.23156	3.1596	3.03064	3.51503	3.28844	3.29017	3.36455	2.92649	3.21783	3.44308	3.1958
929	MG-1-neg-10338976_st	NA	NA	4.51808	3.28423	4.69925	4.16719	3.37702	2.75854	3.83935	3.32497	2.51671	2.89828	3.10612	2.84037	4.0866	3.9409	4.36372	4.13041
930	MG-1-neg-10338977_st	NA	NA	7.15617	6.61527	6.64062	6.80402	5.29278	4.59912	5.12525	5.00572	4.09212	4.57048	4.60787	4.42349	6.98247	6.80976	6.98019	6.92414
931	MG-1-neg-10338978_st	NA	NA	6.89628	5.89784	6.72629	6.5068	5.40943	5.84453	5.47879	5.57758	4.76581	5.83918	5.77262	5.4592	6.62488	6.49419	6.51629	6.54512
932	MG-1-neg-10338979_st	NA	NA	7.76973	7.6396	7.82408	7.74447	7.20488	7.34474	7.02752	7.19238	9.27236	7.27273	8.06619	8.20376	7.65114	7.80082	7.58256	7.67817
933	MG-1-neg-10338980_st	NA	NA	3.93946	3.59354	3.85755	3.79685	3.31412	3.34118	3.4895	3.3816	3.34556	3.87946	3.48297	3.56933	4.1102	3.29904	3.72767	3.7123
934	MG-1-neg-10338981_st	NA	NA	4.14444	3.77478	4.10962	4.00961	3.72909	3.34313	3.57558	3.54927	4.36946	4.13634	3.958	4.1546	3.70228	4.36121	3.90263	3.98871
935	MG-1-neg-10338982_st	NA	NA	4.55708	4.24234	4.30833	4.36925	3.51951	4.32716	4.45906	4.10191	4.135	4.14759	3.67384	3.98547	4.64003	3.97794	4.12776	4.24858
936	MG-1-neg-10338983_st	NA	NA	5.26998	4.19547	4.28293	4.58279	4.79438	3.88568	3.90736	4.19581	4.43337	4.25279	4.37793	4.3547	4.24777	4.7191	4.93294	4.63327
937	MG-1-neg-10338986_st	NA	NA	2.4835	2.46248	2.49574	2.48057	2.44294	2.27006	2.63181	2.44827	2.58526	2.57179	2.70566	2.6209	2.48295	2.60293	2.42583	2.5039
938	MG-1-neg-10338989_st	NA	NA	3.99655	3.53933	4.34849	3.96146	3.01236	2.62336	3.11637	2.91736	2.65357	3.18522	2.65167	2.83015	3.3463	2.9141	3.19115	3.15052
939	MG-1-neg-10338990_st	NA	NA	2.81873	3.01707	2.86406	2.89995	2.48358	2.60045	2.76169	2.61524	2.49801	2.48585	2.59482	2.52623	3.679	2.51225	2.80736	2.99954
940	MG-1-neg-10338991_st	NA	NA	3.42821	3.65165	3.50126	3.52704	3.45145	3.38352	3.81831	3.5511	3.3407	3.34782	3.79599	3.49484	3.34794	3.4914	3.47464	3.43799
941	MG-1-neg-10338992_st	NA	NA	6.32917	6.51531	5.60224	6.14891	4.76916	6.17077	5.32072	5.42022	5.53243	6.08717	5.72265	5.78075	6.30033	5.91114	6.19804	6.1365
942	MG-1-neg-10338993_st	NA	NA	8.49012	8.02667	8.33737	8.28472	7.94414	8.61358	8.08362	8.21378	9.54759	8.72659	8.07161	8.78193	8.27586	8.67693	8.27586	8.40955
943	MG-1-neg-10338994_st	NA	NA	5.54226	5.449	5.60275	5.53134	5.14711	4.02115	5.10984	4.75937	4.22778	4.51993	4.46205	4.40326	5.3438	5.89956	5.62687	5.62341
944	MG-1-neg-10338996_st	NA	NA	3.92509	4.4961	4.28628	4.23582	4.23443	4.34769	4.37562	4.31924	3.91405	4.04026	4.05278	4.00236	4.94237	4.59034	4.31343	4.61538
945	MG-1-neg-10338997_st	NA	NA	3.11008	3.14222	3.29656	3.18295	2.65123	2.67426	2.80905	2.71151	2.80701	3.01531	3.00055	2.94096	2.95072	2.60767	2.78343	2.78061
946	MG-1-neg-10338998_st	NA	NA	6.34713	7.01675	6.20563	6.52317	6.9125	7.02224	6.82294	6.91922	7.51051	6.69733	6.7932	7.00035	6.70877	6.99881	6.48581	6.73113
947	MG-1-neg-10338999_st	NA	NA	5.99061	4.4973	4.90653	5.13148	3.14374	3.89336	3.47214	3.50308	3.50544	4.35768	4.3061	4.05641	5.65998	5.57045	5.91633	5.71559
948	MG-1-neg-10339000_st	NA	NA	2.80832	2.69656	2.89847	2.80112	2.6268	2.95126	2.81616	2.79808	3.01268	3.08109	3.37938	3.15772	3.00138	3.89229	3.0857	3.32646
949	MG-1-neg-10339001_st	NA	NA	4.28875	3.15785	4.8894	4.112	2.4827	3.50045	3.19255	3.05857	2.66183	3.04019	2.85153	2.85118	3.23708	3.96757	3.45858	3.55441
950	MG-1-neg-10339002_st	NA	NA	3.12648	3.32542	4.08427	3.51206	3.81439	3.48682	3.70322	3.66814	3.3202	2.876	3.6571	3.28443	4.13336	4.51079	4.0531	4.23242
951	MG-1-neg-10339003_st	NA	NA	2.88626	2.74037	3.02025	2.88229	2.69086	3.1722	2.95152	2.93819	3.80527	3.34363	3.00443	3.38444	3.15593	3.55568	3.17223	3.29461
952	MG-1-neg-10339004_st	NA	NA	5.51037	6.14908	5.35307	5.67084	4.41549	5.2632	4.76414	4.81428	4.78101	5.21505	4.21488	4.73698	5.50376	4.95319	5.52182	5.32626
953	MG-1-neg-10339005_st	NA	NA	3.7986	4.18419	3.9516	3.97813	4.19645	4.76184	3.81994	4.25941	5.48957	3.9319	5.01398	4.81182	4.89631	5.20397	5.31513	5.13847
954	MG-1-neg-10339006_st	NA	NA	2.62412	2.7973	3.19482	2.87208	2.79884	3.08282	2.59634	2.826	3.00443	2.5455	2.85307	2.801	3.15402	3.14653	2.97412	3.09156
955	MG-1-neg-10339007_st	NA	NA	4.80739	4.02724	4.67134	4.50199	3.08374	3.29262	3.34318	3.23985	3.22921	3.74182	2.96693	3.31265	5.07055	5.94253	5.40415	5.47241
956	MG-1-neg-10339008_st	NA	NA	3.00163	3.21647	3.2391	3.1524	2.7325	3.37426	3.27379	3.12685	3.42528	2.75624	3.42903	3.20351	3.58316	3.20883	3.37003	3.38734
957	MG-1-neg-10339009_st	NA	NA	4.05621	4.08303	3.58576	3.90834	3.75112	3.98329	4.02488	3.91976	4.37605	4.38499	3.66602	4.14235	3.4771	4.15843	4.83805	4.15786
958	MG-1-neg-10339010_st	NA	NA	4.19388	3.7819	3.83757	3.93778	4.07395	3.84135	3.85718	3.92416	3.7689	3.81048	4.31202	3.9638	3.84861	3.9594	3.84496	3.88433
959	MG-1-neg-10339011_st	NA	NA	3.03696	2.86311	2.87212	2.92406	2.39361	2.44301	2.73358	2.5234	2.57308	2.54725	2.56545	2.56193	2.8866	2.97961	2.82347	2.89656
960	MG-1-neg-10339012_st	NA	NA	5.02788	4.21085	4.66447	4.6344	4.10758	3.6266	4.23254	3.9889	3.37715	4.63644	4.04669	4.02009	4.7514	4.27195	4.44312	4.48883
961	MG-1-neg-10339013_st	NA	NA	5.01729	4.64205	3.96502	4.54145	4.06063	4.14262	4.35771	4.18699	3.5641	4.07617	4.60028	4.08018	4.90794	4.2828	4.59631	4.59568
962	MG-1-neg-10339014_st	NA	NA	4.23456	2.73274	3.93852	3.63527	2.80049	3.0346	2.83477	2.88995	2.60465	3.10104	2.51908	2.74159	3.60397	3.31722	3.921	3.61406
963	MG-1-neg-10339015_st	NA	NA	6.48164	4.20206	5.36371	5.34914	4.48949	3.814	3.68252	3.99534	3.46961	3.87894	3.805	3.71785	4.05229	3.93558	3.85098	3.94628
964	MG-1-neg-10339016_st	NA	NA	2.5431	2.61687	2.64874	2.6029	2.67592	2.5406	2.51727	2.57793	2.49801	2.56349	2.34716	2.46956	2.52735	2.68994	2.48317	2.56682
965	MG-1-neg-10339017_st	NA	NA	4.55461	4.75604	4.49495	4.60187	4.54259	4.78114	4.88869	4.73747	5.61382	4.63981	4.30059	4.8514	4.38122	4.37258	4.35993	4.37124
966	MG-1-neg-10339018_st	NA	NA	6.57952	6.12676	6.25835	6.32154	5.2664	5.67855	5.98536	5.64344	5.94083	6.90351	6.55735	6.46723	6.16512	5.97309	6.15272	6.09698
967	MG-1-neg-10339019_st	NA	NA	3.09407	2.99802	3.24083	3.11098	2.81491	2.72679	2.9245	2.82207	3.58218	3.0735	2.78304	3.14624	3.38857	2.97206	3.55613	3.30558
968	MG-1-neg-10339020_st	NA	NA	2.69595	2.59636	2.90035	2.73088	2.5862	2.93654	2.3821	2.63495	2.62408	2.3705	2.50271	2.4991	2.53612	2.67754	2.55868	2.59078
969	MG-1-neg-10339021_st	NA	NA	4.40641	3.36676	3.8293	3.86749	3.27624	2.97008	2.92464	3.05699	2.68988	3.36196	3.23089	3.09424	3.11538	3.98929	3.29368	3.46612
970	MG-1-neg-10339022_st	NA	NA	5.69699	4.94714	4.89716	5.18043	3.59999	4.42339	3.93576	3.98638	3.92684	4.40193	3.83855	4.05577	5.47671	5.5578	5.20046	5.41166
971	MG-1-neg-10339024_st	NA	NA	3.20826	3.44968	3.46424	3.37406	3.26468	3.66968	2.86877	3.26771	3.28062	3.36027	3.10177	3.24755	3.79211	3.40396	3.24121	3.47909
972	MG-1-neg-10339025_st	NA	NA	3.98677	3.5658	3.48549	3.67935	3.68885	3.43277	3.85253	3.65805	3.43587	3.75055	3.10137	3.42926	4.22071	3.74478	4.47482	4.14677
973	MG-1-neg-10339026_st	NA	NA	5.49363	4.98034	5.39331	5.28909	3.20935	4.00961	4.63658	3.95185	2.91627	3.71937	3.68494	3.44019	5.0234	5.5061	5.70889	5.4128
974	MG-1-neg-10339028_st	NA	NA	3.56784	3.63665	3.20476	3.46975	3.64423	3.90686	4.11965	3.89025	3.50527	3.89414	3.905	3.76814	3.68288	4.09316	3.70368	3.82657
975	MG-1-neg-10339029_st	NA	NA	4.78463	4.26373	4.09785	4.38207	4.302	3.99769	4.62845	4.30938	4.12671	4.04401	5.21529	4.46201	4.73868	5.00074	4.7845	4.84131
976	MG-1-neg-10339031_st	NA	NA	3.17377	2.75298	3.0162	2.98098	2.78841	3.06411	2.72782	2.86012	4.21157	3.27095	3.39703	3.62652	3.52285	3.29496	2.83039	3.21607
977	MG-1-neg-10339032_st	NA	NA	5.01819	4.04327	4.58819	4.54988	4.31924	4.20479	4.59086	4.37163	4.49556	5.02579	5.14855	4.88997	4.38424	4.67405	4.46958	4.50929
978	MG-1-neg-10339033_st	NA	NA	3.62723	3.36448	3.63185	3.54119	2.88268	3.32553	3.93024	3.37948	3.52782	3.55514	3.30122	3.46139	3.69168	3.32571	3.86256	3.62665
979	MG-1-neg-10339034_st	NA	NA	3.10133	2.88845	2.92003	2.96993	3.36227	3.07356	3.04458	3.16013	2.59681	3.12068	2.4745	2.73066	2.92356	3.10429	3.25565	3.0945
980	MG-1-neg-10339035_st	NA	NA	3.47526	3.45753	4.258	3.73026	3.69656	2.91477	3.15731	3.25621	3.34745	3.26718	3.13225	3.24896	3.75749	3.59353	3.97611	3.77571
981	MG-1-neg-10339038_st	NA	NA	3.2131	3.0432	3.07836	3.11156	3.1708	3.2359	3.23798	3.21489	3.0838	3.21677	2.95037	3.08365	3.66045	3.82846	3.54087	3.67659
982	MG-1-neg-10339040_st	NA	NA	5.98136	5.09579	5.77472	5.61729	4.29667	4.98711	4.78703	4.69027	4.21372	4.26901	3.78444	4.08906	5.50273	4.15774	5.16624	4.94224
983	MG-1-neg-10339041_st	NA	NA	5.39403	5.47338	5.97319	5.61353	5.00113	3.96468	4.15651	4.37411	5.34359	4.94184	3.96921	4.75154	4.64612	4.86766	5.18162	4.89847
984	MG-1-neg-10339043_st	NA	NA	4.13678	4.04293	4.13193	4.10388	3.52904	3.43233	3.97878	3.64671	3.6888	3.53463	3.70522	3.64288	3.77648	3.63111	3.823	3.74353
985	MG-1-neg-10339044_st	NA	NA	2.89681	3.1125	3.02128	3.0102	2.69958	2.46222	3.03595	2.73258	2.66116	2.72339	2.52415	2.63623	2.7043	2.78839	2.89702	2.79657
986	MG-1-neg-10339045_st	NA	NA	4.87288	5.05426	4.92162	4.94959	5.36077	5.42134	4.74901	5.17704	7.27594	5.28636	5.86025	6.14085	5.09501	5.51735	5.23952	5.28396
987	MG-1-neg-10339046_st	NA	NA	4.38948	3.86443	4.17891	4.14427	3.55002	3.58842	3.85795	3.66547	6.27959	3.62004	4.33772	4.74578	3.85446	4.57203	4.36784	4.26478
988	MG-1-neg-10339047_st	NA	NA	2.77594	2.75923	3.77355	3.10291	2.52654	2.63278	2.90992	2.68975	3.05673	2.51289	2.70791	2.75918	2.94434	2.57465	2.55979	2.69293
989	MG-1-neg-10339048_st	NA	NA	2.82259	2.70189	3.40506	2.97652	2.69375	2.48042	2.76296	2.64571	2.68969	2.50221	2.82871	2.67353	2.89965	2.91934	2.70961	2.84287
990	MG-1-neg-10339049_st	NA	NA	4.08066	4.08164	4.77177	4.31136	3.80899	4.38379	3.80636	3.99971	4.30077	4.12369	4.25465	4.22637	4.5586	4.81288	4.76338	4.71162
991	MG-1-neg-10339050_st	NA	NA	3.07768	2.7733	3.08817	2.97972	2.86159	2.74979	3.23337	2.94825	3.28626	2.85467	3.67966	3.27353	2.83697	2.76914	3.13306	2.91306
992	MG-1-neg-10339051_st	NA	NA	4.40383	4.87829	4.23072	4.50428	4.03405	3.76854	3.87021	3.89093	4.76235	4.14412	3.77045	4.22564	4.65375	4.23765	4.65188	4.51443
993	MG-1-neg-10339052_st	NA	NA	10.5831	10.2777	10.4517	10.4375	8.57367	9.37954	9.36848	9.10723	5.48692	9.32442	8.27373	7.69503	10.1629	10.3684	10.2292	10.2535
994	MG-1-neg-10339053_st	NA	NA	3.40555	3.0801	3.53189	3.33918	2.92177	3.08598	2.79806	2.93527	3.88249	3.0105	3.2094	3.36746	3.38612	2.81719	3.38078	3.1947
995	MG-1-neg-10339054_st	NA	NA	2.85976	2.88983	3.0757	2.94176	2.83355	3.14524	2.56639	2.84839	3.51642	2.66331	2.67885	2.95286	2.78939	2.65447	2.78955	2.74447
996	MG-1-neg-10339055_st	NA	NA	6.83452	5.76999	6.07158	6.22536	4.77897	5.03625	5.64866	5.15462	3.30894	5.62799	5.05871	4.66521	5.67678	4.9658	5.59978	5.41412
997	MG-1-neg-10339056_st	NA	NA	6.49691	5.92899	6.02137	6.14909	3.19192	4.01132	3.28469	3.49598	2.90963	3.80212	3.84271	3.51815	5.05871	4.87396	4.71871	4.88379
998	MG-1-neg-10339058_st	NA	NA	3.85347	3.09264	3.43079	3.45897	4.03235	3.50316	3.40021	3.64524	3.18677	3.25529	2.82672	3.08959	2.72143	2.81093	3.46565	2.99934
999	MG-1-neg-10339059_st	NA	NA	2.6448	2.75302	3.05549	2.81777	2.79772	2.5776	2.64845	2.67459	3.11316	2.63194	2.93287	2.89266	2.5752	2.72897	2.96662	2.75693
1000	MG-1-neg-10339060_st	NA	NA	4.75372	3.83762	4.06467	4.21867	2.87908	3.17168	3.07226	3.04101	3.57527	3.09155	3.61211	3.42631	4.13403	3.50271	3.2407	3.62581
1001	MG-1-neg-10339061_st	NA	NA	4.6191	3.9869	4.26849	4.29149	4.25722	4.31052	3.70794	4.09189	4.03114	4.32438	5.11297	4.4895	4.58115	5.03277	4.58843	4.73412
1002	MG-1-neg-10339063_st	NA	NA	2.94239	3.02421	2.85296	2.93985	3.2084	2.88975	3.29883	3.13233	2.83267	2.74792	2.90615	2.82891	2.89214	3.1845	3.09358	3.05674
1003	MG-1-neg-10339066_st	NA	NA	4.65035	4.28815	4.76545	4.56798	3.56447	3.15988	4.41049	3.71162	2.64608	4.06078	3.44341	3.38342	4.53281	4.45179	4.82059	4.60173
1004	MG-1-neg-10339067_st	NA	NA	6.54384	6.33033	6.14275	6.33897	5.77377	5.65659	5.97379	5.80138	5.81302	6.1388	5.89032	5.94738	6.15404	6.06492	6.33265	6.18387
1005	MG-1-neg-10339068_st	NA	NA	11.5449	11.5174	11.6986	11.587	11.0849	11.2487	11.2278	11.1871	10.6935	11.3846	11.4656	11.1812	11.3359	11.545	11.3872	11.4227
1006	MG-1-neg-10339069_st	NA	NA	3.7794	3.63446	3.55917	3.65767	2.99052	3.35726	3.40092	3.24957	3.75009	3.65641	3.65658	3.68769	3.85237	4.37579	3.0767	3.76828
1007	MG-1-neg-10339072_st	NA	NA	3.41681	3.3152	3.30526	3.34576	3.1338	2.9284	3.30454	3.12225	2.73174	3.01308	2.85724	2.86735	3.11781	3.2317	3.53689	3.29546
1008	MG-1-neg-10339073_st	NA	NA	5.68777	5.9574	6.32486	5.99001	4.13244	5.15539	5.05288	4.78024	5.58551	5.58538	6.80362	5.99151	5.9716	6.52824	6.04682	6.18222
1009	MG-1-neg-10339074_st	NA	NA	3.27181	2.98311	2.96956	3.07483	3.1203	2.96323	2.84182	2.97512	2.66576	2.91851	2.76664	2.78364	3.17734	2.62189	2.81875	2.87266
1010	MG-1-neg-10339075_st	NA	NA	4.32957	4.11583	4.38443	4.27661	3.91752	3.66507	4.79082	4.12447	5.10026	4.40508	4.67915	4.72816	4.6129	4.78608	4.61364	4.67087
1011	MG-1-neg-10339076_st	NA	NA	4.63149	4.00638	3.61893	4.0856	3.88651	3.70811	3.62054	3.73839	3.9693	3.57268	4.0795	3.87383	4.09007	3.64732	4.36748	4.03496
1012	MG-1-neg-10339077_st	NA	NA	3.9047	4.12469	4.08541	4.03827	4.42352	3.63635	3.84081	3.96689	3.36837	3.50591	3.23733	3.37054	4.15379	3.38545	3.60061	3.71329
1013	MG-1-neg-10339078_st	NA	NA	3.53331	3.64421	3.71218	3.6299	3.67171	3.94361	3.95848	3.85793	3.61159	3.97218	3.59671	3.72683	3.44932	3.35941	3.82167	3.54347
1014	MG-1-neg-10339079_st	NA	NA	5.69996	5.04653	5.00309	5.24986	3.49573	4.01	4.01648	3.84074	4.0736	4.63423	5.04848	4.58543	4.42046	4.82386	4.5224	4.58891
1015	MG-1-neg-10339080_st	NA	NA	11.6017	11.4026	11.6908	11.5651	10.9124	11.1123	11.2533	11.0927	10.02	11.4222	11.4525	10.9649	11.3927	11.5809	11.4254	11.4664
1016	MG-1-neg-10339081_st	NA	NA	6.74283	5.24128	5.88311	5.95574	3.81047	3.82171	3.76433	3.79884	2.80213	4.14742	3.16826	3.37261	6.84402	6.15615	5.83859	6.27959
1017	MG-1-neg-10339082_st	NA	NA	5.98094	5.81514	5.78153	5.8592	4.72743	4.98826	5.04415	4.91995	4.99689	4.31349	5.08929	4.79989	4.81835	5.32048	5.00119	5.04667
1018	MG-1-neg-10339083_st	NA	NA	3.55287	3.16365	3.55275	3.42309	2.75111	3.00037	2.72793	2.82647	2.47919	2.63937	2.95395	2.69084	3.05269	3.28273	2.9357	3.09037
1019	MG-1-neg-10339084_st	NA	NA	5.41736	5.34615	5.3015	5.355	4.08682	4.6083	5.11633	4.60382	4.2363	5.14959	4.44623	4.61071	4.64214	4.90672	4.75236	4.76707
1020	MG-1-neg-10339085_st	NA	NA	2.94985	2.74873	2.86669	2.85509	2.84058	2.72433	2.96337	2.84276	2.98684	2.68832	2.75614	2.81043	2.93175	3.32326	2.67883	2.97794
1021	MG-1-neg-10339086_st	NA	NA	4.27917	3.32355	3.76723	3.78998	2.90014	2.96819	2.69239	2.85357	2.60065	3.07199	2.76709	2.81325	3.67952	3.86797	3.6063	3.71793
1022	MG-1-neg-10339087_st	NA	NA	4.03252	3.32029	3.506	3.6196	3.1496	3.43953	3.40116	3.3301	2.82819	3.04908	3.13968	3.00565	3.85216	3.31393	3.17227	3.44612
1023	MG-1-neg-10339088_st	NA	NA	2.7752	2.84852	2.57723	2.73365	3.10828	2.64471	2.7025	2.8185	2.74554	2.69656	2.92021	2.78743	3.37039	2.6695	2.5752	2.87169
1024	MG-1-neg-10339089_st	NA	NA	3.81245	3.20826	3.97431	3.66501	3.30626	2.64917	3.76588	3.24044	3.08837	2.88181	3.14648	3.03889	3.59551	3.82161	3.35076	3.58929
1025	MG-1-neg-10339090_st	NA	NA	4.14444	3.77478	4.10962	4.00961	3.72909	3.34313	3.57558	3.54927	4.36946	4.13634	3.958	4.1546	3.70228	4.36121	3.90263	3.98871
1026	MG-1-neg-10339091_st	NA	NA	2.7524	2.49955	2.63778	2.62991	2.85655	2.77128	2.85828	2.82871	2.47277	3.31458	2.77299	2.85345	2.849	2.52142	3.0247	2.79838
1027	MG-1-neg-10339092_st	NA	NA	2.79078	2.77104	3.14125	2.90102	2.59123	2.89869	2.60515	2.69836	2.8232	2.59014	2.35644	2.58992	2.529	2.66545	2.78244	2.65896
1028	MG-1-neg-10339094_st	NA	NA	6.50292	5.44145	6.39777	6.11404	3.4153	3.79032	3.51254	3.57272	2.47721	3.59748	4.34642	3.4737	5.63473	6.32434	5.8497	5.93626
1029	MG-1-neg-10339095_st	NA	NA	3.41761	3.05435	3.25003	3.24067	2.8951	2.53654	2.60338	2.67834	2.65071	2.73971	2.58334	2.65792	2.97013	3.13927	3.32941	3.14627
1030	MG-1-neg-10339099_st	NA	NA	6.61335	6.14324	6.43929	6.39863	5.71219	5.82063	5.91949	5.81744	5.01506	7.05035	5.8591	5.97484	6.91183	6.71222	6.45469	6.69291
1031	MG-1-neg-10339100_st	NA	NA	5.50655	4.67406	4.75904	4.97988	5.31811	4.32964	4.38255	4.67677	5.03112	4.91411	5.78925	5.24483	6.00962	5.08761	5.48022	5.52582
1032	MG-1-neg-10339102_st	NA	NA	4.44755	3.84935	4.88245	4.39312	3.28416	3.94698	3.8975	3.70955	3.20199	3.38581	3.70326	3.43035	4.17227	4.13702	3.65785	3.98905
1033	MG-1-neg-10339103_st	NA	NA	8.02138	7.98641	7.98685	7.99821	7.95755	7.96585	8.20339	8.04226	8.13523	7.94503	8.40343	8.16123	7.86216	8.06345	8.06972	7.99845
1034	MG-1-neg-10339104_st	NA	NA	6.95468	7.28344	7.29016	7.17609	6.89639	7.11087	6.49265	6.8333	7.65376	7.32701	6.99723	7.326	7.06431	7.38916	7.39569	7.28305
1035	MG-1-neg-10339105_st	NA	NA	3.69354	2.97762	4.48623	3.71913	2.85007	2.75999	2.81172	2.80726	2.81697	2.79844	3.10144	2.90562	3.71151	2.96792	2.96492	3.21478
1036	MG-1-neg-10339107_st	NA	NA	3.26757	3.23521	3.10765	3.20347	2.54178	3.23292	3.52029	3.09833	3.02924	3.91468	3.27955	3.40782	3.22946	4.09402	3.7232	3.68223
1037	MG-1-neg-10339108_st	NA	NA	4.95572	4.46753	5.94515	5.1228	4.22538	4.76292	4.40672	4.46501	3.85143	5.10962	3.68584	4.21563	4.80446	4.82498	4.92391	4.85112
1038	MG-1-neg-10339109_st	NA	NA	3.56216	3.07684	3.50565	3.38155	2.79772	2.73953	3.12417	2.88714	2.52793	3.147	3.74113	3.13869	3.7038	2.98125	3.41771	3.36759
1039	MG-1-neg-10339111_st	NA	NA	3.14417	2.67803	2.9963	2.9395	2.79884	2.71816	2.9619	2.8263	2.88919	2.59361	2.96671	2.8165	2.48796	2.69669	2.79983	2.66149
1040	MG-1-neg-10339112_st	NA	NA	4.29857	4.42963	4.47311	4.40043	4.7021	4.49478	4.1954	4.46409	5.39361	4.80121	4.28228	4.8257	4.69844	5.05687	4.74652	4.83394
1041	MG-1-neg-10339113_st	NA	NA	2.91964	3.04453	3.10919	3.02445	3.28169	2.91647	3.03855	3.0789	3.49788	2.75103	2.89154	3.04681	2.94128	3.25124	2.62453	2.93902
1042	MG-1-neg-10339114_st	NA	NA	4.79384	4.80174	5.34595	4.98051	4.23946	4.23392	3.79292	4.08876	4.36454	3.65107	4.32541	4.11367	4.74339	4.54664	4.9283	4.73944
1043	MG-1-neg-10339115_st	NA	NA	4.38406	4.11668	4.25642	4.25239	3.98193	4.79359	4.15874	4.31142	4.67102	3.89239	4.12415	4.22919	4.10108	4.1594	3.90723	4.0559
1044	MG-1-neg-10339116_st	NA	NA	3.66761	4.8527	4.8411	4.4538	3.44262	2.70362	3.92635	3.35753	2.58321	3.49635	3.24166	3.10707	4.28535	4.60394	3.92058	4.26995
1045	MG-1-neg-10339118_st	NA	NA	3.67137	3.11929	3.15913	3.3166	3.84873	3.32653	3.47154	3.54894	3.48792	3.62125	3.40473	3.50463	2.9357	3.19702	3.28975	3.14082
1046	MG-1-neg-10339119_st	NA	NA	5.50655	5.49423	5.10851	5.36976	5.24919	4.94045	4.43434	4.87466	4.3446	5.02792	4.26317	4.54523	5.87816	5.68888	5.38713	5.65139
1047	MG-1-neg-10339120_st	NA	NA	4.79013	4.10939	4.88452	4.59468	2.97317	3.45878	3.46559	3.29918	3.06389	3.5353	2.97203	3.19041	5.28327	4.06798	4.05466	4.46864
1048	MG-1-neg-10339121_st	NA	NA	2.97557	2.82732	3.14684	2.98324	3.2026	3.29042	3.59929	3.36411	4.17698	3.20485	4.31354	3.89846	3.67164	3.52309	3.07375	3.42283
1049	MG-1-neg-10339122_st	NA	NA	3.1516	3.28899	3.20774	3.21611	3.4051	3.17735	2.68988	3.09078	3.45789	3.12914	3.53354	3.37353	3.24183	3.01792	3.16122	3.14033
1050	MG-1-neg-10339123_st	NA	NA	4.16683	4.56122	4.40228	4.37678	3.3176	5.39943	3.37999	4.03234	6.77843	3.79123	4.79623	5.12196	4.19727	4.24373	4.00127	4.14743
1051	MG-1-neg-10339124_st	NA	NA	5.05036	4.56411	4.7631	4.79253	3.59273	4.48237	4.38959	4.15489	4.64978	3.78633	3.76212	4.06607	5.0826	4.34254	5.81491	5.08002
1052	MG-1-neg-10339126_st	NA	NA	3.70944	3.48189	4.56502	3.91878	2.93987	3.48756	3.38662	3.27135	3.33657	3.22349	3.01894	3.193	3.33166	3.19983	3.66291	3.39814
1053	MG-1-neg-10339128_st	NA	NA	3.6706	3.20263	3.87427	3.5825	3.42055	2.37005	2.79751	2.8627	2.49801	2.94436	2.88089	2.77442	3.19116	4.18723	3.82786	3.73541
1054	MG-1-neg-10339130_st	NA	NA	3.7282	3.43152	4.10369	3.75447	3.20291	2.9982	3.19168	3.13093	2.89063	3.27613	3.10041	3.08906	3.20469	3.89103	3.03826	3.37799
1055	MG-1-neg-10339131_st	NA	NA	5.05688	5.20342	5.15871	5.13967	4.89547	4.85909	4.61559	4.79005	4.80591	4.63474	4.3808	4.60715	5.21522	4.83997	5.45759	5.17092
1056	MG-1-neg-10339133_st	NA	NA	4.94468	4.81173	4.43458	4.73033	3.35911	4.60342	4.82046	4.261	4.05708	3.90395	4.18767	4.04957	4.469	4.14887	3.95982	4.19256
1057	MG-1-neg-10339135_st	NA	NA	3.93827	2.9979	3.39363	3.44327	3.27362	3.17535	2.72738	3.05878	2.79091	2.99625	2.44284	2.74333	2.87504	3.43099	3.27511	3.19372
1058	MG-1-neg-10339136_st	NA	NA	4.00419	4.17624	3.08232	3.75425	3.2654	3.59555	3.27212	3.37769	2.91379	3.72211	3.10398	3.24663	3.35698	3.26852	3.16172	3.26241
1059	MG-1-neg-10339137_st	NA	NA	2.94788	2.93701	2.58286	2.82258	2.88791	2.96602	2.95623	2.93672	2.89313	3.03291	2.8894	2.93848	3.08998	2.6921	2.85521	2.87909
1060	MG-1-neg-10339138_st	NA	NA	6.34388	6.31043	5.97352	6.20928	5.46703	5.40871	4.9633	5.27968	6.38732	5.10182	6.5368	6.00864	6.30276	6.20186	5.89776	6.13412
1061	MG-1-neg-10339141_st	NA	NA	4.67635	5.21569	4.70036	4.86413	4.8328	5.23556	5.23256	5.10031	4.38597	4.48392	5.52306	4.79765	4.55728	4.30076	4.828	4.56201
1062	MG-1-neg-10339142_st	NA	NA	3.36987	3.23998	3.25307	3.28764	3.27352	2.84177	3.15842	3.09124	3.09816	3.24378	3.16766	3.16987	3.15623	3.0404	3.44081	3.21248
1063	MG-1-neg-10339143_st	NA	NA	3.39966	2.8573	2.90425	3.05374	2.69602	3.04239	3.0217	2.92003	2.9357	2.99506	2.59291	2.84122	2.82148	2.73897	2.99541	2.85196
1064	MG-1-neg-10339144_st	NA	NA	3.35587	2.78082	2.93154	3.02274	3.13605	2.68428	3.00273	2.94102	2.63235	2.82048	2.3495	2.60078	2.84943	2.70026	3.27725	2.94231
1065	MG-1-neg-10339145_st	NA	NA	4.81206	4.51016	5.10595	4.80939	3.19768	4.1161	3.49789	3.60389	3.54447	3.69509	3.83903	3.69286	5.02488	4.4896	5.39693	4.97047
1066	MG-1-neg-10339146_st	NA	NA	3.08465	3.19062	3.31733	3.19753	2.80406	2.80145	2.86979	2.8251	3.0307	2.86511	2.99036	2.96206	3.14491	2.73231	3.02317	2.9668
1067	MG-1-neg-10339149_st	NA	NA	3.49009	3.40108	3.03078	3.30732	3.20542	2.79198	2.38089	2.79276	3.23864	2.76893	2.78745	2.93168	3.64809	2.93605	3.22449	3.26955
1068	MG-1-neg-10339150_st	NA	NA	4.41827	4.44498	3.7538	4.20568	3.96821	4.21879	4.22532	4.13744	3.25285	3.82736	3.65707	3.5791	3.8194	4.81329	4.61305	4.41524
1069	MG-1-neg-10339151_st	NA	NA	9.1525	8.87642	8.94572	8.99155	8.74076	8.40248	8.72935	8.6242	8.97657	8.73958	9.17414	8.96343	8.34512	8.86517	8.40117	8.53715
1070	MG-1-neg-10339152_st	NA	NA	3.51528	3.26373	3.74624	3.50842	3.37737	3.82188	4.0183	3.73918	2.41018	3.22973	2.76709	2.80234	3.14844	4.11605	3.69025	3.65158
1071	MG-1-neg-10339154_st	NA	NA	2.62923	2.40501	2.76332	2.59919	2.76871	2.828	2.77299	2.7899	2.98948	2.72051	3.05809	2.92269	2.50968	2.65486	2.67349	2.61268
1072	MG-1-neg-10339155_st	NA	NA	3.8759	3.71091	4.1277	3.90484	2.86687	3.6052	3.5547	3.34226	3.56111	3.21217	3.37262	3.38197	3.6771	3.80323	3.69051	3.72361
1073	MG-1-neg-10339157_st	NA	NA	5.12639	4.37389	4.54959	4.68329	5.00554	4.39126	4.47209	4.62296	3.87878	4.7427	4.06787	4.22978	4.71021	4.06057	5.33963	4.70347
1074	MG-1-neg-10339158_st	NA	NA	5.31461	5.60117	5.25651	5.39077	5.00256	5.54723	5.22188	5.25722	5.73887	4.99525	5.43959	5.39124	5.6502	5.1711	4.91631	5.24587
1075	MG-1-neg-10339159_st	NA	NA	3.56299	2.8196	2.99811	3.1269	2.7301	2.70086	3.20556	2.87884	2.39799	3.16956	2.70416	2.75723	3.16737	3.42437	3.36615	3.3193
1076	MG-1-neg-10339160_st	NA	NA	4.89697	4.44416	4.93524	4.75879	4.48	4.57546	4.7764	4.61062	4.00473	4.54164	3.77045	4.10561	4.56347	5.02432	4.6546	4.74747
1077	MG-1-neg-10339161_st	NA	NA	8.38207	8.16926	8.07567	8.209	7.7606	7.07905	7.32149	7.38704	3.43885	8.06366	6.21949	5.90733	8.09032	8.40808	8.4453	8.31457
1078	MG-1-neg-10339162_st	NA	NA	6.08209	5.27682	5.81329	5.72407	4.06959	4.48761	4.93617	4.49779	5.23137	4.15178	5.25139	4.87818	4.53258	5.39496	5.65192	5.19315
1079	MG-1-neg-10339163_st	NA	NA	5.48957	4.96838	4.21528	4.89108	2.75056	3.18352	3.6173	3.1838	3.18159	4.27405	3.0782	3.51128	5.2793	4.19864	4.02683	4.50159
1080	MG-1-neg-10339164_st	NA	NA	2.95421	2.94703	2.90982	2.93702	2.76611	2.55365	2.69009	2.66995	3.01675	2.64598	2.89091	2.85121	2.65924	2.8503	2.78913	2.76623
1081	MG-1-neg-10339166_st	NA	NA	2.89427	2.99855	2.874	2.92227	2.56121	2.77684	2.56435	2.63413	2.6666	2.96273	2.82856	2.8193	3.29015	3.17121	2.7385	3.06662
1082	MG-1-neg-10339167_st	NA	NA	2.54687	2.44647	2.8472	2.61351	2.60541	2.61168	2.54077	2.58595	2.27502	2.2564	3.02093	2.51745	2.54348	2.22782	2.44647	2.40592
1083	MG-1-neg-10339168_st	NA	NA	4.00518	4.00283	4.35989	4.12263	3.39333	4.18557	4.39529	3.9914	3.78035	4.14618	3.85149	3.926	4.47957	5.09428	4.16609	4.57998
1084	MG-1-neg-10339169_st	NA	NA	3.86389	3.27026	4.2617	3.79861	4.0134	3.78548	3.70531	3.83473	4.37753	3.86792	3.64973	3.96506	3.49014	3.74253	3.2652	3.49929
1085	MG-1-neg-10339170_st	NA	NA	2.74814	2.74057	2.70835	2.73235	2.71823	2.73109	2.50519	2.6515	2.85096	2.40814	2.62261	2.62724	2.66033	2.68946	2.58174	2.64384
1086	MG-1-neg-10339171_st	NA	NA	2.74273	3.16737	3.59291	3.16767	3.12256	3.7056	3.88193	3.57003	5.77391	3.16737	3.997	4.31276	3.57341	4.0141	3.88193	3.82314
1087	MG-1-neg-10339172_st	NA	NA	6.63065	6.0359	6.5461	6.40421	3.6108	3.65416	3.64252	3.63583	2.94954	4.02357	3.74111	3.57141	6.18791	5.45952	5.78776	5.81173
1088	MG-1-neg-10339173_st	NA	NA	4.19934	4.4233	4.07731	4.23332	4.17756	4.22426	4.53586	4.31256	4.38205	3.92066	4.15496	4.15256	4.20725	4.4855	4.24498	4.31258
1089	MG-1-neg-10339175_st	NA	NA	6.27554	6.20249	5.96389	6.14731	3.38115	4.70844	4.40123	4.16361	4.56916	4.9244	4.34385	4.61247	6.18104	6.17211	6.27446	6.2092
1090	MG-1-neg-10339178_st	NA	NA	3.3426	4.11284	3.51469	3.65671	2.63805	3.2774	3.27698	3.06414	3.46783	2.90083	4.01631	3.46166	3.45934	3.65828	3.43227	3.51663
1091	MG-1-neg-10339179_st	NA	NA	4.2304	3.71779	3.96697	3.97172	4.47875	4.02562	3.94763	4.15067	4.39586	3.62121	4.61029	4.20912	4.44919	4.18074	4.51337	4.3811
1092	MG-1-neg-10339180_st	NA	NA	6.12204	5.65331	5.48863	5.75466	5.26922	5.79925	5.37088	5.47978	5.1982	5.72223	5.62571	5.51538	6.2609	6.20798	5.86266	6.11051
1093	MG-1-neg-10339181_st	NA	NA	3.01464	2.85721	2.62153	2.83113	2.64251	3.369	2.65941	2.89031	2.53678	2.64162	2.65387	2.61076	2.94108	3.02206	3.07064	3.01126
1094	MG-1-neg-10339182_st	NA	NA	2.64394	2.51028	2.66907	2.60776	2.50586	2.56903	2.53997	2.53828	2.64141	2.54927	2.29973	2.4968	2.73402	2.47073	2.47822	2.56099
1095	MG-1-neg-10339183_st	NA	NA	2.61084	2.88253	2.83025	2.77454	3.08703	2.74564	2.56672	2.7998	2.87029	2.51398	2.59503	2.65977	2.60453	2.67888	2.76937	2.68426
1096	MG-1-neg-10339184_st	NA	NA	3.96185	4.14803	3.77951	3.96313	3.58661	4.10349	3.63366	3.77459	4.33776	3.49468	4.66379	4.16541	4.02341	4.04774	4.22057	4.09724
1097	MG-1-neg-10339186_st	NA	NA	4.81796	5.11399	5.48609	5.13935	4.07104	4.0671	5.3037	4.48061	4.29799	3.92537	4.37549	4.19961	5.34845	4.96181	5.38799	5.23275
1098	MG-1-neg-10339187_st	NA	NA	4.16957	3.33121	3.57222	3.691	3.07466	3.20825	3.00541	3.09611	2.8917	3.27839	3.42903	3.19971	4.19829	3.42614	3.14093	3.58845
1099	MG-1-neg-10339188_st	NA	NA	3.795	3.61076	4.26954	3.89177	4.19744	3.05411	3.56772	3.60642	3.28395	3.3712	3.16845	3.27453	3.99121	4.06039	3.20846	3.75335
1100	MG-1-neg-10339189_st	NA	NA	3.53699	3.75773	4.04825	3.78099	3.46298	3.63594	3.61385	3.57092	3.24448	3.74165	4.34484	3.77699	3.90756	3.245	3.13878	3.43044
1101	MG-1-neg-10339190_st	NA	NA	5.06896	4.06161	4.19537	4.44198	4.2182	3.24561	4.19537	3.88639	2.44916	3.78608	3.60594	3.28039	4.14421	4.89155	5.03642	4.69072
1102	MG-1-neg-10339193_st	NA	NA	5.30725	4.71632	5.11592	5.0465	3.88417	4.91261	4.68202	4.49294	4.11675	5.36195	5.30804	4.92891	6.36351	6.22682	5.61503	6.06846
1103	MG-1-neg-10339194_st	NA	NA	3.36538	2.79242	2.87212	3.00997	2.44977	2.79093	2.52944	2.59004	2.72763	2.6727	2.64695	2.68242	2.99373	3.55992	2.94172	3.16512
1104	MG-1-neg-10339195_st	NA	NA	5.22303	4.8749	4.46175	4.85323	3.712	4.32375	4.00082	4.01219	5.73102	4.05633	3.6627	4.48335	4.57391	5.28792	4.66422	4.84202
1105	MG-1-neg-10339196_st	NA	NA	3.05518	2.84519	2.9201	2.94016	3.36437	3.14088	2.89214	3.13247	3.5079	3.06533	3.20793	3.26039	3.02845	2.88613	2.75512	2.8899
1106	MG-1-neg-10339197_st	NA	NA	3.77359	3.80462	3.47219	3.68347	2.54142	2.86028	3.16212	2.85461	2.75679	3.44351	2.6394	2.94657	3.05819	2.79368	2.96937	2.94041
1107	MG-1-neg-10339199_st	NA	NA	3.37292	3.87617	3.33914	3.52941	3.50346	3.27591	2.73974	3.17304	2.41027	3.23088	2.9357	2.85895	3.18775	3.53115	3.17062	3.29651
1108	MG-1-neg-10339200_st	NA	NA	3.41304	3.64939	4.12782	3.73008	3.06928	3.51744	2.72495	3.10389	3.59821	2.8715	3.33178	3.26717	3.6624	3.64311	3.30403	3.53651
1109	MG-1-neg-10339201_st	NA	NA	4.13138	3.6261	3.36022	3.7059	3.87195	3.51931	3.44441	3.61189	3.70051	2.73697	3.56668	3.33472	3.37455	3.71296	3.69431	3.59394
1110	MG-1-neg-10339202_st	NA	NA	3.57972	3.4503	3.8569	3.62897	3.10622	2.9862	3.21547	3.10263	3.23407	3.49577	2.95249	3.22744	3.43191	3.53504	3.19698	3.38797
1111	MG-1-neg-10339203_st	NA	NA	4.1733	4.38908	4.25732	4.27323	3.86075	4.00715	3.98913	3.95234	5.64853	3.96553	4.63272	4.74893	4.26524	4.29182	4.4007	4.31925
1112	MG-1-neg-10339204_st	NA	NA	3.77462	3.17709	3.58864	3.51345	3.59804	3.60185	3.58413	3.59468	3.24526	3.16307	3.54536	3.3179	3.41562	3.1566	3.77004	3.44742
1113	MG-1-neg-10339205_st	NA	NA	7.47587	7.20934	8.03552	7.57357	4.99384	5.74985	6.11524	5.61965	3.97675	6.08132	5.17003	5.07603	6.92057	6.68882	6.69244	6.76728
1114	MG-1-neg-10339206_st	NA	NA	4.3818	4.59097	4.84253	4.6051	4.6366	3.91099	3.92635	4.15798	3.90092	3.90103	5.24102	4.34765	4.08623	4.12529	4.58959	4.26704
1115	MG-1-neg-10339208_st	NA	NA	3.23809	3.29492	3.0246	3.18587	3.45453	2.89226	3.38524	3.24401	3.3197	3.07562	2.96139	3.1189	3.28407	3.29514	3.28736	3.28886
1116	MG-1-neg-10339209_st	NA	NA	6.39594	5.86068	5.50594	5.92085	4.57064	5.43521	5.14836	5.0514	4.71608	5.13455	4.96128	4.9373	5.8473	5.85677	5.68437	5.79615
1117	MG-1-neg-10339210_st	NA	NA	5.96969	5.53763	6.36322	5.95685	4.80479	4.83406	5.44488	5.02791	3.97677	5.15265	5.8315	4.98697	5.66731	6.16697	6.06268	5.96565
1118	MG-1-neg-10339211_st	NA	NA	5.80067	5.53145	4.56105	5.29773	4.30245	4.12393	4.6614	4.3626	3.66515	5.57104	3.47515	4.23711	6.16254	5.36025	5.47913	5.66731
1119	MG-1-neg-10339212_st	NA	NA	6.67014	6.14749	6.28347	6.36703	5.62749	5.95697	5.63807	5.74084	6.33854	6.61019	5.12634	6.02502	6.48422	6.65373	6.91058	6.68285
1120	MG-1-neg-10339213_st	NA	NA	5.47747	5.24956	4.72974	5.15226	3.48997	2.93155	3.4218	3.28111	2.49801	6.06893	4.34389	4.30361	4.61059	4.09415	5.15874	4.62116
1121	MG-1-neg-10339214_st	NA	NA	5.10212	5.18991	4.78779	5.0266	4.3024	3.82509	4.32435	4.15062	5.22528	5.00425	3.35914	4.52956	5.41926	5.77124	5.3093	5.49993
1122	MG-1-neg-10339215_st	NA	NA	5.63891	5.24128	5.7426	5.54093	3.74648	4.64233	5.06485	4.48455	3.99406	5.22237	4.25074	4.48906	5.47923	5.33694	5.02507	5.28042
1123	MG-1-neg-10339217_st	NA	NA	4.49824	4.26389	4.56927	4.4438	4.45253	3.84735	4.58572	4.2952	4.64382	4.24066	3.76266	4.21572	3.85551	3.98573	4.17768	4.00631
1124	MG-1-neg-10339218_st	NA	NA	3.50733	3.525	3.45322	3.49519	3.28307	3.40636	3.42609	3.37184	3.38092	3.53364	3.2994	3.40465	3.4534	3.85807	3.90557	3.73901
1125	MG-1-neg-10339219_st	NA	NA	3.4513	2.76081	2.84475	3.01895	2.76942	2.61286	2.91165	2.76464	2.50314	3.36603	2.98315	2.95077	3.45775	3.09052	3.37441	3.30756
1126	MG-1-neg-10339220_st	NA	NA	2.67587	2.87657	2.79277	2.78173	3.30321	2.89087	2.9572	3.05042	2.74132	2.72523	2.49689	2.65448	2.55916	2.74979	2.73454	2.68116
1127	MG-1-neg-10339222_st	NA	NA	3.3414	2.96342	3.53997	3.2816	3.04824	2.99864	2.96222	3.00304	2.87836	2.89839	2.70416	2.82697	3.30082	2.56571	3.07164	2.97939
1128	MG-1-neg-10339223_st	NA	NA	7.27797	5.73953	7.14642	6.72131	3.04259	3.23581	4.20345	3.49395	4.01921	4.40617	3.69359	4.03966	5.67721	6.22938	6.6242	6.17693
1129	MG-1-neg-10339226_st	NA	NA	2.83109	2.94545	3.31724	3.03126	2.61441	2.63684	2.99985	2.75037	2.74005	2.46176	2.32896	2.51026	2.6052	2.48002	2.92496	2.67006
1130	MG-1-neg-10339227_st	NA	NA	5.29307	4.48632	4.74654	4.84198	4.33841	4.41702	4.38508	4.38017	4.41793	5.35144	5.16997	4.97978	4.79715	4.84531	4.92289	4.85512
1131	MG-1-neg-10339228_st	NA	NA	4.01564	4.11769	3.6961	3.94314	3.29006	3.29262	3.44735	3.34334	3.56321	3.27603	5.00059	3.94661	3.39818	3.56757	3.42369	3.46315
1132	MG-1-neg-10339229_st	NA	NA	4.34125	4.38242	4.39976	4.37447	4.4697	4.4691	4.4605	4.46643	5.47953	4.72645	5.43033	5.2121	5.07509	4.90339	4.54204	4.84017
1133	MG-1-neg-10339230_st	NA	NA	2.76409	3.3632	3.58496	3.23742	2.92447	2.50112	3.08912	2.83823	2.56062	2.6447	3.03662	2.74731	2.80873	3.20238	2.53819	2.84976
1134	MG-1-neg-10339231_st	NA	NA	6.03392	6.11387	6.01438	6.05406	4.56241	4.47994	4.94377	4.66204	4.08279	5.28117	4.99419	4.78605	5.6563	5.58538	5.24276	5.49481
1135	MG-1-neg-10339232_st	NA	NA	3.83041	3.48268	4.14982	3.82097	3.66906	3.67275	4.02679	3.78954	3.97913	3.87686	3.39871	3.75156	4.03499	3.30157	4.55154	3.9627
1136	MG-1-neg-10339233_st	NA	NA	5.99942	5.73259	5.8924	5.8748	4.89984	5.26603	5.28515	5.15034	6.43672	5.69585	6.48041	6.20433	5.83327	5.96574	5.86654	5.88852
1137	MG-1-neg-10339234_st	NA	NA	3.28662	3.13899	3.11387	3.17982	3.26063	2.79414	3.13844	3.0644	3.72376	3.32674	3.6054	3.55197	2.92394	3.03738	3.07987	3.01373
1138	MG-1-neg-10339235_st	NA	NA	4.9314	4.65082	4.21531	4.59917	4.10403	4.5984	3.97187	4.22477	4.22088	4.17439	3.51792	3.97106	4.90289	4.86935	4.07328	4.61517
1139	MG-1-neg-10339236_st	NA	NA	5.44834	4.86817	5.03411	5.11687	3.98137	4.66034	4.66396	4.43522	6.33381	5.32205	5.56685	5.7409	4.65417	5.19922	5.13495	4.99611
1140	MG-1-neg-10339238_st	NA	NA	3.36823	3.1313	2.96729	3.15561	2.39415	2.9942	2.83768	2.74201	2.7691	2.9197	3.02969	2.90616	2.74871	2.60682	2.85987	2.73847
1141	MG-1-neg-10339239_st	NA	NA	7.15713	7.57083	7.48966	7.40587	7.2138	7.39661	7.44206	7.35082	8.37251	7.30786	8.09544	7.92527	7.30785	7.207	7.30237	7.27241
1142	MG-1-neg-10339240_st	NA	NA	6.67077	6.41454	6.81127	6.63219	5.94994	6.08023	6.68281	6.23766	7.15487	6.53895	6.89508	6.86297	6.66921	7.18589	6.76265	6.87258
1143	MG-1-neg-10339242_st	NA	NA	4.14363	3.31034	4.40691	3.95363	3.01221	3.20551	3.76962	3.32911	2.62614	2.84424	2.78004	2.75014	3.41537	3.71981	4.15554	3.76357
1144	MG-1-neg-10339243_st	NA	NA	3.34199	4.50139	3.28709	3.71016	4.10194	4.27141	3.97707	4.11681	3.18449	3.45429	3.36026	3.33301	3.52231	3.7609	3.6495	3.64423
1145	MG-1-neg-10339244_st	NA	NA	4.41307	3.26592	3.70803	3.79567	3.48962	4.09293	3.3868	3.65645	2.65072	2.97869	3.07028	2.8999	3.59165	3.59294	3.87902	3.68787
1146	MG-1-neg-10339246_st	NA	NA	2.81303	2.89716	3.14345	2.95121	2.78111	2.7981	3.46069	3.0133	2.76733	2.70058	3.00889	2.8256	2.92116	3.10032	2.64952	2.89034
1147	MG-1-neg-10339250_st	NA	NA	4.68849	4.34686	4.48606	4.50714	4.35539	4.2472	4.62671	4.40977	4.44823	4.02733	4.66573	4.38043	4.76707	4.98824	5.15672	4.97067
1148	MG-1-neg-10339252_st	NA	NA	2.85366	2.79512	3.06591	2.9049	3.31901	2.65855	2.80955	2.92903	2.86625	2.84244	2.61508	2.77459	3.2673	2.70521	2.86449	2.94567
1149	MG-1-neg-10339253_st	NA	NA	3.49393	3.18203	3.92609	3.53402	3.24902	3.25666	3.49857	3.33475	2.78927	4.29948	3.31667	3.46847	3.42742	3.13184	3.15339	3.23755
1150	MG-1-neg-10339254_st	NA	NA	4.46478	4.23107	4.66785	4.45457	4.28488	5.05312	4.8005	4.71283	5.92481	4.87195	5.59593	5.46423	4.39828	4.68825	4.24076	4.44243
1151	MG-1-neg-10339255_st	NA	NA	5.25171	5.2252	5.09825	5.19172	4.08739	4.28858	4.19218	4.18938	3.19561	3.80955	3.26734	3.42417	4.58548	4.68048	4.31661	4.52752
1152	MG-1-neg-10339256_st	NA	NA	5.21591	4.60551	4.47463	4.76535	3.82685	3.33576	3.4879	3.55017	3.34243	3.78886	3.31743	3.48291	4.6031	4.12144	4.13526	4.2866
1153	MG-1-neg-10339257_st	NA	NA	3.4828	3.275	3.26266	3.34015	2.78812	3.09096	3.01499	2.96469	3.17285	3.11916	3.08336	3.12512	3.74341	2.7223	3.06966	3.17846
1154	MG-1-neg-10339258_st	NA	NA	2.41602	2.99557	2.82728	2.74629	3.19812	2.93324	3.11933	3.08356	3.13284	3.28251	2.70284	3.0394	2.87747	2.68474	2.59021	2.71747
1155	MG-1-neg-10339259_st	NA	NA	5.20831	4.84007	4.97972	5.00937	4.91077	4.52994	4.60641	4.68237	3.86312	4.22454	5.22735	4.43834	4.50792	4.60633	4.54433	4.55286
1156	MG-1-neg-10339260_st	NA	NA	4.38378	3.5606	3.91985	3.95474	4.23627	3.55986	3.83329	3.87647	5.27077	4.00466	3.42748	4.2343	3.67449	3.20732	4.50023	3.79401
1157	MG-1-neg-10339261_st	NA	NA	4.09711	3.39112	3.6359	3.70804	3.11171	2.71249	2.83921	2.8878	4.32461	2.89122	2.98047	3.39877	3.3822	3.43872	3.53995	3.45362
1158	MG-1-neg-10339262_st	NA	NA	5.07466	4.54139	4.54436	4.72014	4.34714	4.44666	4.43834	4.41071	4.1454	4.62196	4.13723	4.30153	5.05062	5.4693	4.82824	5.11605
1159	MG-1-neg-10339263_st	NA	NA	2.53773	2.87047	2.41974	2.60931	2.6378	2.49192	2.87075	2.66682	2.87394	2.66715	2.87971	2.80694	2.73696	2.85181	3.07201	2.88693
1160	MG-1-neg-10339264_st	NA	NA	3.89915	5.09361	4.42315	4.47197	3.12258	3.32396	3.73354	3.39336	4.26095	3.79985	2.94711	3.6693	4.05686	3.82225	4.00297	3.96069
1161	MG-1-neg-10339265_st	NA	NA	2.47288	2.58026	2.55987	2.53767	2.39225	2.38929	2.64887	2.47681	2.50526	2.43468	2.48431	2.47475	2.42356	2.88158	2.7729	2.69268
1162	MG-1-neg-10339266_st	NA	NA	7.47416	7.0703	7.07705	7.20717	6.04287	5.75449	6.86288	6.22008	4.85282	7.15847	6.85701	6.28943	7.55036	7.52903	7.32681	7.46873
1163	MG-1-neg-10339267_st	NA	NA	6.22019	6.69903	6.33808	6.4191	5.73513	6.48031	6.19406	6.1365	5.63719	6.40221	6.23481	6.0914	6.32433	7.01171	6.54031	6.62545
1164	MG-1-neg-10339268_st	NA	NA	2.97747	3.22249	3.41309	3.20435	2.89196	2.65018	2.77383	2.77199	3.71339	2.91193	2.92021	3.18184	2.90786	2.69896	2.938	2.84827
1165	MG-1-neg-10339269_st	NA	NA	4.51133	4.01194	4.6258	4.38302	3.99043	3.57785	3.88964	3.81931	4.33698	3.9524	3.54232	3.9439	4.95887	4.0711	4.15966	4.39654
1166	MG-1-neg-10339270_st	NA	NA	3.60441	2.95766	3.39058	3.31755	2.60091	3.27199	2.66854	2.84715	2.87207	2.82647	3.23961	2.97939	2.67699	2.85367	2.96439	2.83168
1167	MG-1-neg-10339272_st	NA	NA	3.40446	3.15885	3.64781	3.40371	3.65703	3.50309	3.20425	3.45479	3.45576	3.60608	2.87363	3.31182	3.34083	3.40913	3.44932	3.39976
1168	MG-1-neg-10339273_st	NA	NA	3.34412	2.90429	2.86955	3.03932	2.56356	2.73295	2.84931	2.71527	2.96096	2.88966	2.65131	2.83398	3.35345	3.10617	2.9047	3.12144
1169	MG-1-neg-10339274_st	NA	NA	3.51525	2.8738	3.43928	3.27611	3.31222	2.98007	3.13487	3.14239	3.34249	2.98756	3.21579	3.18194	3.16114	3.0972	3.01342	3.09059
1170	MG-1-neg-10339276_st	NA	NA	5.84993	4.76432	4.68411	5.09945	3.99801	3.45314	4.16567	3.87227	4.49533	4.73479	3.3921	4.2074	5.26665	4.7475	5.40978	5.14131
1171	MG-1-neg-10339277_st	NA	NA	2.53346	2.46442	2.79167	2.59652	2.72557	2.62927	2.59482	2.64989	2.40698	2.49406	2.51153	2.47086	2.50427	2.66955	2.47837	2.55073
1172	MG-1-neg-10339278_st	NA	NA	5.83059	4.94737	4.66246	5.14681	3.10408	4.71422	4.16804	3.99545	4.62407	3.88193	3.31154	3.93918	4.27053	3.99724	4.55702	4.27493
1173	MG-1-neg-10339279_st	NA	NA	4.34746	3.36977	4.52746	4.08156	3.49256	3.48218	3.11362	3.36279	2.96164	3.65678	3.53727	3.38523	4.40305	3.94533	3.48797	3.94545
1174	MG-1-neg-10339280_st	NA	NA	4.75858	3.20502	3.69989	3.88783	3.17156	3.80816	3.84856	3.60943	3.77188	3.20077	2.48431	3.15232	3.92444	3.41586	4.04943	3.79658
1175	MG-1-neg-10339281_st	NA	NA	3.59772	2.64671	2.97191	3.07211	3.76039	2.8769	3.15993	3.26574	2.59489	3.75065	2.86144	3.06899	4.23526	2.99842	3.44417	3.55928
1176	MG-1-neg-10339282_st	NA	NA	2.58304	4.07631	2.8472	3.16885	2.69373	2.7729	3.29155	2.9194	3.75258	3.16737	3.24166	3.3872	3.05138	2.55005	2.8062	2.80254
1177	MG-1-neg-10339284_st	NA	NA	2.91997	2.82105	3.3162	3.01907	2.70339	2.68783	3.20378	2.865	2.89936	3.35563	2.57564	2.94354	4.02607	3.01411	3.33281	3.45766
1178	MG-1-neg-10339285_st	NA	NA	7.0082	6.78398	6.7814	6.85786	6.94692	6.68435	6.93325	6.85484	8.47987	6.94054	8.02614	7.81552	6.56686	7.69809	6.91954	7.0615
1179	MG-1-neg-10339287_st	NA	NA	3.88442	3.63236	3.40315	3.63998	3.21226	3.44563	3.51586	3.39125	3.26358	2.67767	3.64601	3.19575	3.46152	3.08735	3.63411	3.39433
1180	MG-1-neg-10339288_st	NA	NA	4.57458	5.02531	4.64298	4.74763	5.13273	4.55214	4.94338	4.87608	4.96773	5.3466	4.63662	4.98365	4.41311	4.77908	4.17693	4.45637
1181	MG-1-neg-10339289_st	NA	NA	3.95049	3.24044	3.84932	3.68008	3.31514	3.16721	3.15907	3.21381	3.16936	3.00596	3.45612	3.21048	3.17902	3.40827	3.60513	3.39747
1182	MG-1-neg-10339291_st	NA	NA	5.71326	5.79258	6.06428	5.85671	4.69784	5.15457	5.57874	5.14372	4.85719	5.48717	4.66401	5.00279	6.29553	6.42096	6.47625	6.39758
1183	MG-1-neg-10339292_st	NA	NA	3.68767	3.74168	3.57496	3.6681	3.15962	3.42662	3.74147	3.44257	3.77036	3.09007	3.86038	3.57361	3.39133	3.2112	3.7307	3.44441
1184	MG-1-neg-10339293_st	NA	NA	5.99535	4.76541	5.85112	5.53729	3.50716	3.26274	4.08943	3.61978	3.04675	3.85485	3.5578	3.48647	6.18555	5.50647	5.81075	5.83426
1185	MG-1-neg-10339294_st	NA	NA	3.47254	3.48065	3.63287	3.52869	3.03615	3.49324	3.61728	3.38222	3.33963	3.42888	4.79962	3.85604	3.50523	3.49127	3.26554	3.42068
1186	MG-1-neg-10339295_st	NA	NA	2.7651	2.50478	2.52626	2.59871	2.83061	2.63198	2.46061	2.64107	2.61073	2.5443	2.80401	2.65302	2.45707	2.87382	2.42654	2.58581
1187	MG-1-neg-10339298_st	NA	NA	2.86141	2.81889	2.8103	2.8302	2.58347	2.57447	2.87627	2.67807	2.82324	2.56421	2.49363	2.62703	2.8823	2.57541	2.45867	2.63879
1188	MG-1-neg-10339299_st	NA	NA	4.82131	4.35095	4.6847	4.61899	4.45474	3.73875	4.10696	4.10015	4.0979	3.93512	4.5897	4.20757	5.38895	5.00569	4.72999	5.04154
1189	MG-1-neg-10339300_st	NA	NA	5.99647	6.7398	6.40757	6.38128	6.07482	6.76337	6.42001	6.4194	7.04285	6.20265	6.75819	6.66789	6.23095	6.00345	5.91269	6.04903
1190	MG-1-neg-10339301_st	NA	NA	7.02123	6.41286	6.7379	6.724	4.27448	5.24827	4.7626	4.76178	5.16859	5.43383	3.68216	4.76153	6.70671	6.51783	6.49896	6.5745
1191	MG-1-neg-10339303_st	NA	NA	4.13875	3.97469	4.58864	4.23403	3.70788	4.02389	3.82368	3.85182	4.25437	3.42601	3.78739	3.82259	4.2736	4.06225	4.63089	4.32225
1192	MG-1-neg-10339304_st	NA	NA	4.97622	4.9488	5.23283	5.05262	4.60187	4.98981	4.84357	4.81175	5.74932	4.78547	5.06059	5.19846	5.33318	4.98793	5.21135	5.17749
1193	MG-1-neg-10339305_st	NA	NA	4.55965	3.61814	4.54774	4.24184	4.05499	4.06254	4.60216	4.2399	3.40862	3.66218	3.47605	3.51562	3.08749	4.15256	3.76141	3.66715
1194	MG-1-neg-10339308_st	NA	NA	4.68543	4.96679	4.70739	4.78654	4.80477	4.8268	4.63302	4.75486	5.37065	4.65521	4.86453	4.96346	4.95543	5.22057	4.91018	5.02873
1195	MG-1-neg-10339310_st	NA	NA	4.63575	4.17296	4.43332	4.41401	3.37523	3.00354	3.85858	3.41245	3.05496	4.20193	3.98599	3.74762	4.59703	3.57481	3.67201	3.94795
1196	MG-1-neg-10339311_st	NA	NA	8.23341	7.80857	7.83201	7.95799	6.48101	6.81252	7.23902	6.84418	5.77541	7.43827	6.28058	6.49809	8.03148	7.45958	7.42222	7.63776
1197	MG-1-neg-10339312_st	NA	NA	5.37812	5.20858	5.45842	5.34837	5.29026	5.46267	5.50446	5.41913	4.39034	5.19509	4.9587	4.84805	5.22839	5.06004	5.29075	5.19306
1198	MG-1-neg-10339314_st	NA	NA	3.78198	4.15491	4.34886	4.09525	4.08503	4.22003	4.30814	4.2044	4.88226	3.90768	4.35261	4.38085	4.25585	4.2048	4.02404	4.16156
1199	MG-1-neg-10339315_st	NA	NA	4.95129	5.10017	5.01352	5.02166	5.4297	4.9485	4.91066	5.09629	5.64558	4.4262	5.44916	5.17365	5.05278	5.01996	4.3287	4.80048
1200	MG-1-neg-10339317_st	NA	NA	5.38035	4.89082	5.48937	5.25351	5.40111	5.51571	4.97005	5.29562	6.11076	5.54082	5.54707	5.73289	5.70612	5.71002	5.77766	5.73127
1201	MG-1-neg-10339318_st	NA	NA	7.41895	7.41018	7.67368	7.50094	6.72525	7.70455	7.37555	7.26845	8.86579	7.15053	7.80294	7.93975	7.35879	7.80011	7.55264	7.57052
1202	MG-1-neg-10339320_st	NA	NA	5.02028	4.53006	5.03399	4.86144	4.09864	3.94712	4.2428	4.09619	4.50395	4.21855	4.23512	4.31921	3.99733	4.54673	4.23963	4.26123
1203	MG-1-neg-10339321_st	NA	NA	3.85651	3.12795	3.50648	3.49698	2.96709	3.42325	3.03093	3.14042	3.01687	3.46107	2.67937	3.05244	3.72767	3.39745	3.37876	3.50129
1204	MG-1-neg-10339322_st	NA	NA	5.83797	6.23656	5.76847	5.94767	6.52362	6.14791	6.0725	6.24801	8.20748	6.37861	6.97921	7.18843	6.10584	6.45771	6.3439	6.30248
1205	MG-1-neg-10339324_st	NA	NA	4.07798	4.02522	4.0452	4.04946	3.13257	3.73831	3.74864	3.53984	2.74132	3.81858	3.92967	3.49652	4.5131	4.35492	4.14742	4.33848
1206	MG-1-neg-10339325_st	NA	NA	8.30633	7.97434	8.81892	8.36653	8.24643	7.75456	7.94332	7.98143	4.02775	7.59923	7.4166	6.34786	7.85515	8.05645	7.89316	7.93492
1207	MG-1-neg-10339326_st	NA	NA	2.77967	2.82485	3.04174	2.88209	2.82579	2.99613	2.56969	2.79721	2.82993	2.83829	3.43422	3.03415	2.82642	3.54043	2.92065	3.09583
1208	MG-1-neg-10339327_st	NA	NA	3.96043	3.61384	3.49665	3.69031	3.9569	4.21127	4.08451	4.08422	4.25322	3.55181	4.08931	3.96478	3.8326	3.37342	3.86008	3.6887
1209	MG-1-neg-10339328_st	NA	NA	2.69314	2.57337	2.54751	2.60467	2.55987	2.61248	2.58717	2.58651	2.54997	2.4519	2.88336	2.62841	2.70167	2.51476	2.43664	2.55102
1210	MG-1-neg-10339329_st	NA	NA	3.50841	3.04201	2.96088	3.17043	2.81308	2.92346	3.02065	2.91906	3.22743	3.08117	3.86616	3.39159	4.00622	3.26605	3.03573	3.436
1211	MG-1-neg-10339330_st	NA	NA	4.13508	3.67472	3.72379	3.84453	3.51389	3.31246	3.19632	3.34089	3.17175	3.57779	3.15707	3.3022	4.75285	3.57762	3.55699	3.96249
1212	MG-1-neg-10339331_st	NA	NA	2.60271	2.86672	2.74873	2.73938	2.3355	2.61286	2.52391	2.49076	2.53529	2.52654	2.61672	2.55952	2.31916	2.23072	2.27907	2.27632
1213	MG-1-neg-10339332_st	NA	NA	4.48907	4.87711	5.44974	4.93864	4.90475	4.73691	4.60003	4.74723	4.09642	4.58366	4.90096	4.52701	4.94075	4.77479	5.05815	4.92457
1214	MG-1-neg-10339333_st	NA	NA	3.66178	2.97814	3.02093	3.22028	3.12256	2.99122	2.50526	2.87301	2.31528	2.46099	3.09524	2.62384	2.74273	2.61441	2.8745	2.74388
1215	MG-1-neg-10339334_st	NA	NA	5.23413	5.07417	4.86935	5.05922	4.63728	5.81503	4.95127	5.13453	5.43441	5.11875	5.65515	5.40277	4.8678	5.16589	5.5312	5.1883
1216	MG-1-neg-10339335_st	NA	NA	4.81104	4.96586	4.93114	4.90268	3.78072	3.82744	5.17181	4.25999	4.25917	4.24723	4.37383	4.29341	4.30779	4.20972	5.10687	4.54146
1217	MG-1-neg-10339336_st	NA	NA	4.80937	4.25202	4.43405	4.49848	3.30483	3.67187	4.06318	3.67996	3.3084	4.14118	3.54768	3.66575	4.56497	4.20588	4.73291	4.50125
1218	MG-1-neg-10339338_st	NA	NA	3.15751	2.9761	2.81554	2.98305	3.27005	4.02718	3.72687	3.6747	2.86552	3.0314	3.02507	2.974	2.84161	3.11043	3.45185	3.13463
1219	MG-1-neg-10339339_st	NA	NA	3.57414	3.69643	3.54177	3.60411	3.12059	3.46041	4.13055	3.57052	2.95228	3.71288	2.8977	3.18762	3.83477	3.11931	3.54015	3.49808
1220	MG-1-neg-10339340_st	NA	NA	5.24418	4.3879	5.05437	4.89548	4.0218	4.67167	4.69094	4.46147	4.29282	4.03969	3.81054	4.04768	4.86475	4.88767	5.0139	4.9221
1221	MG-1-neg-10339342_st	NA	NA	3.78086	3.39482	3.37905	3.51824	3.19533	3.5425	3.01228	3.25004	3.43169	3.54855	3.28672	3.42232	3.88735	3.53215	3.57034	3.66328
1222	MG-1-neg-10339343_st	NA	NA	2.96852	3.37593	2.95126	3.09857	2.62567	2.69495	2.6275	2.64938	2.78637	2.80267	2.73388	2.77431	2.77776	2.86257	3.09268	2.911
1223	MG-1-neg-10339344_st	NA	NA	6.48096	5.6394	5.59916	5.90651	4.07926	4.68162	4.5375	4.43279	4.00001	4.47959	5.13273	4.53745	6.24111	6.04907	5.38021	5.89013
1224	MG-1-neg-10339345_st	NA	NA	3.47309	3.22788	3.2807	3.32722	3.15452	4.11104	2.88933	3.38496	3.99881	2.92179	3.95644	3.62568	3.18517	3.00445	3.11044	3.10002
1225	MG-1-neg-10339347_st	NA	NA	3.45832	2.71645	3.13744	3.10407	2.92282	3.04162	2.95702	2.97382	3.23407	3.00129	3.47189	3.23575	3.62294	3.21765	3.08737	3.30932
1226	MG-1-neg-10339350_st	NA	NA	3.46078	3.23278	3.4996	3.39772	3.07835	3.36028	3.07887	3.1725	3.97396	3.12135	3.73877	3.61136	3.47535	3.51104	3.0839	3.35676
1227	MG-1-neg-10339351_st	NA	NA	5.22434	5.09367	4.78795	5.03532	5.09191	5.74218	5.66571	5.49993	4.91145	5.03889	5.3032	5.08451	5.62651	5.15017	5.52845	5.43504
1228	MG-1-neg-10339352_st	NA	NA	5.54438	6.03556	5.77764	5.78586	5.06196	5.54068	5.51293	5.37186	5.44081	4.58701	5.01272	5.01351	6.15691	6.02031	5.99174	6.05632
1229	MG-1-neg-10339353_st	NA	NA	4.73629	4.98275	4.51205	4.7437	4.66522	4.63145	4.85922	4.71863	5.21999	4.71432	4.77353	4.90261	4.83994	4.88406	4.93284	4.88561
1230	MG-1-neg-10339355_st	NA	NA	5.82388	6.09817	7.09515	6.33907	7.09931	5.86538	6.51938	6.49469	5.55627	6.53782	6.09778	6.06396	5.40695	5.7645	5.61806	5.5965
1231	MG-1-neg-10339357_st	NA	NA	4.16183	3.4204	4.17158	3.91794	3.39426	3.68567	3.10116	3.3937	3.51292	3.33304	3.52537	3.45711	3.95914	3.35816	3.32836	3.54856
1232	MG-1-neg-10339358_st	NA	NA	5.26876	4.69651	4.81458	4.92661	5.0881	5.43237	5.40259	5.30769	7.20389	5.89043	6.5241	6.53947	5.42681	5.64819	5.4761	5.51703
1233	MG-1-neg-10339359_st	NA	NA	2.70404	2.54348	2.65582	2.63445	2.60541	2.8133	2.64887	2.6892	2.70404	2.9551	2.64887	2.76934	2.66935	2.44647	2.66935	2.59506
1234	MG-1-neg-10339360_st	NA	NA	4.78457	4.59658	4.13557	4.50557	4.53636	4.24344	4.31345	4.36442	3.72193	4.69483	4.37093	4.26256	4.41629	4.41771	4.15076	4.32825
1235	MG-1-neg-10339361_st	NA	NA	4.37592	4.9126	4.76515	4.68456	3.6884	4.07967	3.72426	3.83078	3.79443	4.53989	3.93516	4.08983	4.99662	5.46024	5.22533	5.2274
1236	MG-1-neg-10339362_st	NA	NA	2.97188	2.91543	2.71521	2.86751	2.72458	2.82254	2.99283	2.84665	2.88761	2.66165	2.63706	2.72877	2.94639	2.68853	3.10584	2.91359
1237	MG-1-neg-10339363_st	NA	NA	2.7559	3.19896	3.18693	3.04726	3.37713	3.21654	2.91873	3.1708	3.80523	3.71667	3.46919	3.6637	3.14616	2.72578	3.21229	3.02808
1238	MG-1-neg-10339364_st	NA	NA	4.94164	4.76393	4.92897	4.87818	4.50559	4.19212	4.41589	4.3712	3.59785	4.01201	3.86443	3.82476	4.33856	3.71055	4.75378	4.26763
1239	MG-1-neg-10339366_st	NA	NA	2.74077	3.12244	2.6612	2.84147	2.75275	2.92821	2.71316	2.79804	3.50546	2.78977	2.95312	3.08278	2.92616	2.86883	2.65473	2.81657
1240	MG-1-neg-10339367_st	NA	NA	4.14915	4.73053	3.92418	4.26795	3.60053	3.55248	4.02655	3.72652	3.40116	3.4119	2.68292	3.16533	4.36445	4.21534	4.30448	4.29476
1241	MG-1-neg-10339368_st	NA	NA	4.34365	4.43342	5.231	4.66936	3.71698	3.18381	3.22389	3.37489	2.95581	3.10763	2.68481	2.91609	4.1237	4.31056	4.04818	4.16082
1242	MG-1-neg-10339369_st	NA	NA	6.55841	5.44928	5.89049	5.96606	4.64768	4.95657	4.42349	4.67592	5.64873	5.39901	4.85744	5.30173	6.3002	6.32235	6.23997	6.28751
1243	MG-1-neg-10339371_st	NA	NA	3.08252	2.94862	3.00317	3.01144	2.98284	2.69307	2.75779	2.81123	3.49303	2.76686	2.9862	3.08203	2.74015	3.03475	2.88444	2.88645
1244	MG-1-neg-10339372_st	NA	NA	4.25045	4.27878	5.14964	4.55962	4.19814	4.56337	4.42081	4.39411	4.96625	3.42501	5.05408	4.48178	3.97783	4.2547	4.11791	4.11682
1245	MG-1-neg-10339373_st	NA	NA	5.81264	4.68607	4.9418	5.14683	3.35905	3.37241	2.88228	3.20458	3.37545	3.43045	2.89964	3.23518	4.1717	3.97326	3.74411	3.96302
1246	MG-1-neg-10339376_st	NA	NA	3.65027	3.2592	3.49867	3.46938	3.58497	3.29179	3.50172	3.45949	3.22117	3.07611	2.95312	3.08347	4.10475	3.9734	3.05086	3.70967
1247	MG-1-neg-10339377_st	NA	NA	5.1593	5.32321	5.28741	5.25664	5.12479	5.81694	5.76748	5.56974	6.81824	5.28867	6.81241	6.30644	5.15747	5.7273	5.64037	5.50838
1248	MG-1-neg-10339378_st	NA	NA	2.82395	2.90539	2.55762	2.76232	2.43992	2.44913	2.66148	2.51684	2.73688	2.76863	2.76538	2.75696	2.65721	2.59823	2.9531	2.73618
1249	MG-1-neg-10339379_st	NA	NA	6.49017	5.77936	6.41917	6.22957	5.50841	5.44696	5.52605	5.4938	5.50426	5.92716	5.72367	5.71837	5.51757	5.83566	5.61182	5.65502
1250	MG-1-neg-10339380_st	NA	NA	3.81112	4.39478	4.39372	4.19987	4.24563	4.2169	3.81568	4.09274	3.38411	3.57975	4.14276	3.70221	4.24314	4.02536	4.30657	4.19169
1251	MG-1-neg-10339381_st	NA	NA	5.48821	5.54834	5.52908	5.52188	4.96539	5.05016	5.06758	5.02771	5.83393	5.34883	5.05829	5.41368	5.23663	5.29368	4.9246	5.15164
1252	MG-1-neg-10339383_st	NA	NA	3.62216	3.44176	4.21557	3.75983	2.60375	3.28792	3.42367	3.10511	3.18848	3.60855	2.70386	3.16696	3.0708	3.82895	3.49007	3.46328
1253	MG-1-neg-10339384_st	NA	NA	5.99162	5.4567	5.6311	5.69314	6.16112	5.89076	5.7911	5.94766	6.92997	5.74889	6.52123	6.40003	6.57428	6.54618	6.48413	6.53487
1254	MG-1-neg-10339385_st	NA	NA	5.82307	5.28703	5.2428	5.45097	3.4934	4.93503	3.77663	4.06835	3.96014	4.97427	3.54381	4.15941	5.89473	5.15512	5.31074	5.45353
1255	MG-1-neg-10339386_st	NA	NA	3.57223	3.25837	3.41794	3.41618	3.80732	3.81898	3.57398	3.73343	3.24983	3.59261	3.2007	3.34771	3.27899	4.38324	3.74078	3.801
1256	MG-1-neg-10339387_st	NA	NA	3.87262	3.59003	3.69893	3.72052	3.32055	3.08888	3.64894	3.35279	2.78927	3.64331	3.22604	3.21954	3.08638	3.38117	3.27207	3.24654
1257	MG-1-neg-10339392_st	NA	NA	4.6352	3.91028	4.27967	4.27505	3.76351	3.16492	3.3122	3.41355	2.63123	3.68506	2.9634	3.09323	4.46911	4.4564	4.98902	4.63817
1258	MG-1-neg-10339393_st	NA	NA	5.87345	4.09841	4.88999	4.95395	4.02073	4.15168	3.80159	3.99133	3.76859	4.58411	3.28117	3.87795	5.0403	4.88573	4.81996	4.91533
1259	MG-1-neg-10339394_st	NA	NA	3.16979	3.65526	3.33653	3.38719	3.42848	3.47677	3.05668	3.32064	3.63604	3.58154	3.92917	3.71559	3.4617	3.50053	3.80103	3.58775
1260	MG-1-neg-10339395_st	NA	NA	3.41651	2.80677	3.03332	3.08553	2.9345	2.82189	3.10726	2.95455	3.0149	3.20387	3.03608	3.08495	3.51227	3.04891	3.2611	3.27409
1261	MG-1-neg-10339396_st	NA	NA	3.81568	3.02332	3.69581	3.5116	2.78777	2.28846	2.8811	2.65245	2.51723	2.60342	2.3091	2.47658	2.81155	3.71765	3.44866	3.32596
1262	MG-1-neg-10339397_st	NA	NA	2.7749	3.06969	2.56011	2.80157	2.63656	2.67893	2.48032	2.5986	2.68912	2.6652	3.01141	2.78858	2.64306	2.58338	2.65246	2.6263
1263	MG-1-neg-10339399_st	NA	NA	5.44599	4.39672	5.28421	5.04231	4.10448	4.06499	4.51361	4.22769	3.29855	4.37167	3.95378	3.87467	4.47934	4.84938	4.7589	4.69587
1264	MG-1-neg-10339400_st	NA	NA	6.19283	4.8511	5.6787	5.57421	5.10535	4.23435	5.36297	4.90089	3.89068	4.88938	4.43984	4.40663	5.83189	6.01018	5.76169	5.86792
1265	MG-1-neg-10339401_st	NA	NA	4.14822	4.68743	4.45385	4.42984	3.98585	3.80898	4.45668	4.08384	3.52217	3.85788	3.48685	3.6223	3.72254	3.77311	4.19831	3.89799
1266	MG-1-neg-10339403_st	NA	NA	3.26797	3.08404	3.29854	3.21685	2.79127	3.27926	3.01971	3.03008	2.90484	3.24946	3.04195	3.06542	3.19904	3.75372	3.73264	3.5618
1267	MG-1-neg-10339404_st	NA	NA	7.29143	7.18399	7.00679	7.16074	6.25237	6.57782	6.46699	6.43239	5.72477	6.18543	6.13313	6.01444	7.37777	6.935	6.74344	7.01874
1268	MG-1-neg-10339405_st	NA	NA	4.02222	3.774	4.0679	3.95471	3.29769	4.53364	3.58334	3.80489	4.84739	4.03148	4.71866	4.53251	3.68721	3.92841	3.80288	3.80616
1269	MG-1-neg-10339407_st	NA	NA	4.26691	3.3905	3.22392	3.62711	2.95225	2.92829	3.16128	3.01394	2.90042	2.97146	2.91077	2.92755	3.71614	3.14373	3.62116	3.49368
1270	MG-1-neg-10339408_st	NA	NA	3.38845	4.03789	3.62365	3.68333	3.54905	3.66929	3.40161	3.53998	3.45586	3.22927	3.07223	3.25246	3.21852	3.77512	3.97482	3.65615
1271	MG-1-neg-10339409_st	NA	NA	4.01957	4.09319	3.81169	3.97482	3.53716	3.70211	3.91127	3.71685	4.50946	3.27186	3.47726	3.75286	3.66434	4.12356	3.49739	3.76176
1272	MG-1-neg-10339410_st	NA	NA	2.54171	2.74947	3.09916	2.79678	2.51178	2.38568	2.2555	2.38432	2.38222	2.78348	2.64479	2.6035	2.65819	2.57648	2.54806	2.59424
1273	MG-1-neg-10339412_st	NA	NA	3.53181	3.67708	3.84615	3.68501	3.12274	3.71818	3.52334	3.45475	3.75605	3.09527	3.02015	3.29049	3.55073	4.1772	3.3728	3.70024
1274	MG-1-neg-10339413_st	NA	NA	3.7129	3.32875	3.80412	3.61526	3.63461	3.45567	3.7504	3.61356	3.72853	3.81791	4.23248	3.9263	4.01748	3.99541	3.57849	3.86379
1275	MG-1-neg-10339414_st	NA	NA	3.37882	2.82088	3.14983	3.11651	2.59927	2.85985	3.05078	2.83663	2.66351	2.73839	2.71532	2.70574	2.68136	3.46189	2.83384	2.99236
1276	MG-1-neg-10339415_st	NA	NA	10.5508	10.1742	10.5267	10.4173	8.50333	9.09481	9.51812	9.03876	4.83114	9.29652	8.86444	7.66404	10.1014	10.2954	10.0452	10.1473
1277	MG-1-neg-10339416_st	NA	NA	3.47794	3.96242	4.06209	3.83415	3.33515	3.77221	3.93595	3.6811	5.80119	3.91269	3.82499	4.51296	3.79729	4.10757	4.69367	4.19951
1278	MG-1-neg-10339417_st	NA	NA	4.87144	4.45694	5.00314	4.77717	3.64209	4.07367	4.33422	4.01666	4.92812	4.39229	4.05767	4.45936	4.28819	4.6343	4.77189	4.56479
1279	MG-1-neg-10339418_st	NA	NA	3.09683	4.21982	3.49651	3.60438	3.59668	3.50109	3.54046	3.54607	4.14485	3.1314	2.94379	3.40668	3.35008	3.04743	3.3455	3.24767
1280	MG-1-neg-10339420_st	NA	NA	3.42848	3.7292	3.87872	3.6788	3.65835	3.39448	3.82805	3.62696	4.45283	3.42078	4.20562	4.02641	3.54212	3.82099	3.48246	3.61519
1281	MG-1-neg-10339421_st	NA	NA	5.5655	5.31984	5.62345	5.50293	4.99837	4.88691	4.93579	4.94036	4.83644	5.13721	5.56426	5.1793	5.38926	5.58697	5.68967	5.5553
1282	MG-1-neg-10339422_st	NA	NA	3.44287	3.02472	2.75928	3.07562	3.13185	2.94355	2.81327	2.96289	2.6265	3.09744	3.2424	2.98878	2.98385	3.57502	2.97205	3.17697
1283	MG-1-neg-10339423_st	NA	NA	3.75941	3.60047	3.90501	3.75496	3.92427	3.65798	4.51509	4.03245	4.86739	3.48243	4.59505	4.31496	3.57929	4.20817	3.56642	3.78463
1284	MG-1-neg-10339424_st	NA	NA	5.49263	5.1667	5.14234	5.26722	4.75597	4.16499	4.60533	4.50876	5.72002	4.59786	5.53436	5.28408	5.05111	5.40834	4.84297	5.1008
1285	MG-1-neg-10339425_st	NA	NA	3.55911	3.0851	3.3462	3.33014	2.89966	3.32188	2.77851	3.00002	3.03486	2.92551	4.40616	3.45551	3.15152	3.30037	3.17877	3.21022
1286	MG-1-neg-10339427_st	NA	NA	3.10149	2.56626	3.3692	3.01232	2.75505	2.68599	2.92001	2.78701	2.58321	3.16497	2.59868	2.78229	3.14208	3.99519	3.16077	3.43268
1287	MG-1-neg-10339428_st	NA	NA	3.34502	2.79466	3.07069	3.07012	3.18501	3.17122	2.95593	3.10405	3.77601	2.93132	3.36392	3.35708	3.54736	3.11872	3.18088	3.28232
1288	MG-1-neg-10339429_st	NA	NA	3.98304	3.90414	5.1619	4.34969	3.41323	3.70937	3.24672	3.45644	3.75052	3.06819	3.32956	3.38276	3.54537	3.9062	3.42899	3.62685
1289	MG-1-neg-10339430_st	NA	NA	6.97525	5.79743	6.23149	6.33473	4.01168	5.62018	5.15637	4.92941	4.51147	4.6745	4.68698	4.62432	5.63545	6.12943	5.99274	5.91921
1290	MG-1-neg-10339431_st	NA	NA	3.68962	3.37281	3.60823	3.55688	2.68563	3.03223	2.8166	2.84482	3.12226	3.03881	3.09838	3.08648	3.62822	3.34289	3.79924	3.59012
1291	MG-1-neg-10339432_st	NA	NA	3.67688	3.41394	4.18269	3.75784	3.19937	3.50866	3.1817	3.29658	2.39564	3.4124	2.85602	2.88802	4.12237	3.34434	3.54937	3.67202
1292	MG-1-neg-10339433_st	NA	NA	5.33588	4.96573	4.74622	5.01595	4.85318	4.91593	4.66458	4.81123	5.23631	5.21285	5.47963	5.3096	5.16297	4.88727	4.91731	4.98919
1293	MG-1-neg-10339434_st	NA	NA	4.16344	3.47202	3.4674	3.70096	2.93978	3.33402	3.03503	3.10294	3.27027	2.92316	2.98502	3.05948	3.10129	3.54269	4.05426	3.56608
1294	MG-1-neg-10339435_st	NA	NA	5.28057	4.88791	4.41715	4.86188	4.12494	4.63008	4.1304	4.29514	4.31256	4.36928	4.41703	4.36629	5.24611	4.62737	5.26978	5.04775
1295	MG-1-neg-10339436_st	NA	NA	7.47547	7.43695	7.35088	7.4211	7.32021	7.37838	7.27572	7.32477	8.67698	7.06866	8.14525	7.96363	7.16833	7.67683	6.93489	7.26002
1296	MG-1-neg-10339437_st	NA	NA	4.47087	4.09643	4.59755	4.38828	3.13695	4.00647	3.98023	3.70788	5.99739	3.77716	4.61185	4.79547	4.66251	4.15194	5.02793	4.61413
1297	MG-1-neg-10339438_st	NA	NA	5.50255	6.21774	5.67908	5.79979	5.00046	5.09294	5.64602	5.24647	6.77155	5.73794	5.36407	5.95785	5.3524	5.6127	5.40991	5.45834
1298	MG-1-neg-10339440_st	NA	NA	3.38341	3.48126	3.72987	3.53151	3.02228	3.26182	4.11968	3.46793	3.12764	3.24179	3.06959	3.14634	3.30769	2.97113	3.20255	3.16045
1299	MG-1-neg-10339441_st	NA	NA	5.28739	5.38093	4.92357	5.1973	4.09923	4.55357	4.27066	4.30782	3.99698	4.45595	3.84097	4.09797	4.68904	4.99362	4.99841	4.89369
1300	MG-1-neg-10339442_st	NA	NA	5.36106	4.02455	3.84721	4.41094	5.18564	5.29508	5.28737	5.25603	3.85299	4.66392	3.54633	4.02108	4.5921	4.00801	4.45437	4.35149
1301	MG-1-neg-10339443_st	NA	NA	2.63924	2.4823	2.74275	2.62143	2.43074	3.25552	2.55052	2.74559	2.51612	2.51916	2.61628	2.55052	2.68916	2.83221	2.49259	2.67132
1302	MG-1-neg-10339444_st	NA	NA	4.8699	3.75465	4.73177	4.4521	3.36056	3.65816	3.84945	3.62272	2.57476	4.59688	3.46896	3.54687	4.87034	5.17321	4.63598	4.89318
1303	MG-1-neg-10339445_st	NA	NA	2.50074	2.66351	2.93123	2.69849	2.63449	2.72563	2.57065	2.64359	2.34665	2.59996	2.60551	2.51737	2.86814	2.57396	2.77757	2.73989
1304	MG-1-neg-10339448_st	NA	NA	4.99877	4.24672	3.62724	4.29091	4.9709	3.93426	3.91367	4.27294	5.64596	3.83091	5.30237	4.92641	4.5871	4.72478	4.1927	4.50153
1305	MG-1-neg-10339449_st	NA	NA	6.44063	4.76927	6.53828	5.91606	3.29649	6.26105	6.30428	5.28727	7.52964	6.49895	7.18762	7.07207	5.0349	5.77611	6.34921	5.72007
1306	MG-1-neg-10339450_st	NA	NA	3.73062	3.45216	3.35174	3.51151	3.16663	3.50918	3.48614	3.38731	4.83505	3.26132	3.18663	3.761	3.82569	3.69566	3.58997	3.70378
1307	MG-1-neg-10339451_st	NA	NA	5.30234	4.61708	4.79498	4.9048	4.19573	4.15887	4.52809	4.29423	4.29169	4.91197	4.65723	4.62029	4.45642	5.28526	4.81545	4.85238
1308	MG-1-neg-10339452_st	NA	NA	3.61149	3.11645	3.3965	3.37481	3.11679	2.58725	3.1337	2.94591	2.93037	3.00391	2.50202	2.8121	3.24746	3.27661	3.42981	3.31796
1309	MG-1-neg-10339454_st	NA	NA	5.12029	5.57613	5.2915	5.32931	5.54519	5.33122	5.39377	5.42339	7.39997	4.81338	6.89544	6.3696	5.59256	5.95746	5.44904	5.66635
1310	MG-1-neg-10339457_st	NA	NA	4.14333	3.59551	3.50117	3.74667	3.19744	2.9835	2.90296	3.02797	2.52332	3.18731	2.39912	2.70325	4.06245	3.4113	3.61274	3.6955
1311	MG-1-neg-10339458_st	NA	NA	5.36652	4.69994	4.95868	5.00838	3.77982	4.72312	5.40039	4.63445	4.1537	5.59089	5.66749	5.13736	5.26748	4.74323	5.05501	5.0219
1312	MG-1-neg-10339459_st	NA	NA	4.8376	4.4633	5.47505	4.92532	4.51375	4.71221	4.81027	4.67874	4.66996	4.24932	4.00598	4.30842	4.90142	4.47283	5.16021	4.84482
1313	MG-1-neg-10339460_st	NA	NA	3.75198	3.3819	3.56315	3.56567	3.15105	3.67957	3.85599	3.5622	3.56698	3.76421	3.53725	3.62281	3.33141	3.82541	4.06824	3.74169
1314	MG-1-neg-10339461_st	NA	NA	3.14866	2.93843	3.31107	3.13272	3.15962	2.77005	3.29949	3.07639	2.73223	2.93912	2.92668	2.86601	3.2029	2.58287	3.07691	2.95422
1315	MG-1-neg-10339463_st	NA	NA	4.29256	4.79723	3.92541	4.3384	4.58911	4.05275	4.52164	4.38783	5.56178	3.87341	4.60436	4.67985	3.99033	3.86613	4.05	3.96882
1316	MG-1-neg-10339464_st	NA	NA	3.48217	3.73781	3.93909	3.71969	3.35488	3.9527	4.17728	3.82829	3.40408	3.70527	3.19744	3.4356	4.02395	3.43179	3.73061	3.72878
1317	MG-1-neg-10339465_st	NA	NA	2.55245	2.80153	2.4179	2.59063	2.49728	2.37613	2.41658	2.43	2.6774	2.75076	2.59065	2.67294	2.7722	2.73169	2.57416	2.69268
1318	MG-1-neg-10339466_st	NA	NA	2.71195	2.83769	2.97705	2.84223	3.32623	2.70287	3.47555	3.16822	2.79991	2.8755	3.18665	2.95402	3.12286	3.46279	3.57635	3.38733
1319	MG-1-neg-10339467_st	NA	NA	3.26158	3.08736	3.21141	3.18679	3.00573	3.01454	2.73813	2.91947	3.11703	3.24871	3.11326	3.15967	3.02277	2.96045	3.14784	3.04369
1320	MG-1-neg-10339468_st	NA	NA	5.67484	6.13447	6.53839	6.1159	5.4081	5.86057	6.10972	5.7928	6.59011	6.82152	5.64774	6.35312	6.16252	6.63236	6.31462	6.36983
1321	MG-1-neg-10339469_st	NA	NA	3.41519	3.76393	3.32481	3.50131	3.24971	3.44262	2.85114	3.18116	4.08096	3.05856	3.9889	3.70947	3.52276	3.94629	3.25446	3.5745
1322	MG-1-neg-10339470_st	NA	NA	3.58474	3.68836	3.40068	3.55793	2.89791	2.99337	3.79863	3.22997	3.97122	3.65235	3.9011	3.84156	3.2784	4.04742	3.38279	3.56954
1323	MG-1-neg-10339473_st	NA	NA	4.3557	3.84583	3.9973	4.06628	3.21212	3.53346	3.43588	3.39382	3.68668	3.76894	3.36167	3.60576	4.48002	3.69689	3.63073	3.93588
1324	MG-1-neg-10339474_st	NA	NA	5.39974	4.60145	5.54938	5.18353	3.74062	4.2799	4.18972	4.07008	4.22723	4.22637	3.24623	3.89994	5.09808	4.92001	5.01873	5.01227
1325	MG-1-neg-10339476_st	NA	NA	3.48821	3.96997	4.19495	3.88438	4.31788	3.44279	3.92163	3.8941	3.90624	3.63315	4.39062	3.97667	3.73739	3.65964	3.36295	3.58666
1326	MG-1-neg-10339477_st	NA	NA	5.45766	5.45965	4.90576	5.27436	5.14528	5.35572	5.33925	5.28008	6.65502	4.65881	5.50881	5.60755	5.08484	5.05548	5.34588	5.16207
1327	MG-1-neg-10339478_st	NA	NA	4.55157	4.13241	4.86212	4.51537	2.92419	3.70763	3.7765	3.46944	3.25307	4.19407	3.57426	3.6738	4.20468	3.97504	3.55357	3.9111
1328	MG-1-neg-10339481_st	NA	NA	3.44817	3.75945	4.30815	3.83859	3.38261	3.01512	3.22894	3.20889	3.09495	2.96973	3.20936	3.09134	3.57999	4.84844	3.94845	4.12563
1329	MG-1-neg-10339482_st	NA	NA	5.11196	4.86397	4.61951	4.86515	3.76375	4.20446	3.94877	3.97233	4.43755	4.4055	4.59604	4.4797	4.55229	4.73272	5.05585	4.78029
1330	MG-1-neg-10339483_st	NA	NA	4.35054	4.29577	3.95872	4.20167	3.70701	3.89221	3.44062	3.67995	4.68682	4.53777	3.88292	4.36917	3.97995	5.02436	4.11128	4.37186
1331	MG-1-neg-10339485_st	NA	NA	3.60959	3.34224	3.20545	3.38576	2.7218	3.15993	3.23207	3.03793	2.54655	3.11446	2.99007	2.88369	3.28544	3.64559	3.13517	3.3554
1332	MG-1-neg-10339486_st	NA	NA	2.91672	3.14817	3.19138	3.08542	2.9889	3.10588	3.07722	3.05733	2.74457	3.05712	3.0484	2.95003	3.32576	3.10552	3.07701	3.16943
1333	MG-1-neg-10339487_st	NA	NA	2.6448	2.73808	2.56325	2.64871	2.70558	2.30492	2.44384	2.48478	2.67646	2.80367	2.58582	2.68865	2.53236	2.49902	2.39036	2.47391
1334	MG-1-neg-10339488_st	NA	NA	4.03428	4.06499	4.13888	4.07938	4.49425	3.20346	3.70261	3.80011	3.15222	3.96617	3.18097	3.43312	4.38317	4.49262	4.72798	4.53459
1335	MG-1-neg-10339489_st	NA	NA	3.82986	4.09121	3.88922	3.93676	3.37542	3.48948	3.86437	3.57642	4.18555	3.62525	3.65247	3.82109	4.89765	3.83317	4.49588	4.4089
1336	MG-1-neg-10339490_st	NA	NA	5.38264	5.15952	4.81072	5.11763	4.36864	5.52477	4.93493	4.94278	3.30935	5.08048	5.40154	4.59713	4.95949	4.68699	5.24771	4.96473
1337	MG-1-neg-10339492_st	NA	NA	3.21855	2.73808	3.33536	3.09733	3.00548	2.90748	2.75201	2.88832	2.76366	2.90452	2.71779	2.79532	3.31934	2.85114	2.61789	2.92946
1338	MG-1-neg-10339493_st	NA	NA	3.25987	3.26125	3.0924	3.20451	3.35662	3.66608	3.27542	3.4327	3.68467	3.60024	3.50666	3.59719	3.2241	3.49515	3.43886	3.38604
1339	MG-1-neg-10339494_st	NA	NA	3.17633	3.05815	2.91909	3.05119	2.73078	2.77331	2.68666	2.73025	2.27403	3.04947	3.16918	2.8309	3.28719	3.30724	2.98343	3.19262
1340	MG-1-neg-10339496_st	NA	NA	3.55868	3.972	4.24458	3.92508	4.29212	4.01034	4.0314	4.11129	3.03973	3.23055	3.48849	3.25292	3.58792	4.30933	3.605	3.83408
1341	MG-1-neg-10339498_st	NA	NA	4.82894	4.17416	4.843	4.61537	2.68543	2.67777	3.22304	2.86208	2.92703	3.17446	2.77691	2.95947	3.6604	3.35844	3.58003	3.53296
1342	MG-1-neg-10339499_st	NA	NA	2.89997	2.9174	3.13425	2.98387	2.97317	2.6172	2.99109	2.86049	2.8498	3.01242	2.95312	2.93844	3.49014	3.2317	2.75608	3.15931
1343	MG-1-neg-10339501_st	NA	NA	3.49554	3.32817	3.51492	3.44621	3.95871	3.5306	3.69821	3.72918	3.3744	3.59313	4.02544	3.66432	3.48509	3.48163	3.61491	3.52721
1344	MG-1-neg-10339503_st	NA	NA	5.29229	4.74944	4.92191	4.98788	3.98232	4.38255	4.20397	4.18961	3.61	4.80187	4.09373	4.16853	5.03712	4.27935	4.73115	4.68254
1345	MG-1-neg-10339504_st	NA	NA	5.3089	5.67965	5.23681	5.40846	4.93097	5.59217	5.04156	5.18823	5.84012	5.21992	4.99295	5.351	5.93306	5.55463	5.98392	5.82387
1346	MG-1-neg-10339505_st	NA	NA	7.26439	6.78457	7.08655	7.04517	5.58848	6.37486	6.091	6.01812	6.14485	6.78492	6.52105	6.4836	7.38454	6.93586	7.03992	7.12011
1347	MG-1-neg-10339506_st	NA	NA	3.82377	4.45405	4.76344	4.34709	4.67282	4.57682	4.91059	4.72008	5.3185	4.23024	4.99717	4.84863	5.32815	4.7458	4.92346	4.99914
1348	MG-1-neg-10339507_st	NA	NA	3.32455	3.35411	3.37061	3.34976	3.5898	2.71012	3.36818	3.2227	3.03431	3.06123	3.00701	3.03418	3.02117	3.24263	3.53587	3.26656
1349	MG-1-neg-10339508_st	NA	NA	4.25298	4.72989	4.42487	4.46925	4.10606	4.21014	4.64818	4.32146	5.22583	4.61467	4.55977	4.80009	4.14414	4.19264	4.10606	4.14761
1350	MG-1-neg-10339509_st	NA	NA	5.50322	4.94981	5.17647	5.20983	3.72106	5.40128	5.02496	4.71576	3.86413	4.24183	4.12368	4.07655	4.98018	4.97316	4.54844	4.83392
1351	MG-1-neg-10339511_st	NA	NA	2.65996	2.55683	2.94587	2.72089	2.57711	2.84902	2.60134	2.67582	2.62142	2.48573	2.60571	2.57095	2.39383	2.79516	2.93223	2.70707
1352	MG-1-neg-10339512_st	NA	NA	3.26006	3.81538	3.65408	3.57651	3.74882	3.61604	3.47677	3.61388	4.65132	3.78054	3.64887	4.02691	3.36624	3.97552	3.69339	3.67838
1353	MG-1-neg-10339513_st	NA	NA	4.5249	3.53481	3.46835	3.84269	3.52033	4.00846	3.98348	3.83742	5.34278	3.62768	4.02651	4.33233	3.71235	4.01837	3.79187	3.84086
1354	MG-1-neg-10339514_st	NA	NA	3.16541	2.93698	3.44997	3.18412	3.09719	3.30101	2.96428	3.12082	5.19338	3.11659	3.42309	3.91102	3.68112	3.69305	3.40219	3.59212
1355	MG-1-neg-10339515_st	NA	NA	6.05225	4.73643	5.45023	5.41297	3.945	4.1374	3.4472	3.8432	3.35835	3.37773	2.95866	3.23158	4.8785	4.7524	5.49582	5.04224
1356	MG-1-neg-10339516_st	NA	NA	5.75903	4.86638	4.45728	5.02756	3.93792	3.52099	4.32056	3.92649	3.46544	3.96882	4.3745	3.93625	4.64321	4.90897	4.38678	4.64632
1357	MG-1-neg-10339517_st	NA	NA	2.97107	3.19501	3.13437	3.10015	3.03384	2.87614	3.25433	3.05477	3.13855	3.01311	3.2907	3.14745	3.15579	3.31758	3.09636	3.18991
1358	MG-1-neg-10339519_st	NA	NA	2.4691	2.36766	2.53454	2.4571	2.81577	2.56103	2.6093	2.66203	2.41337	2.30128	2.59418	2.43627	2.45728	2.29699	2.84403	2.53276
1359	MG-1-neg-10339520_st	NA	NA	2.79992	2.91791	3.02093	2.91292	3.19735	2.85994	2.76383	2.94038	2.96335	2.57931	3.02093	2.85453	3.05626	2.83406	2.90072	2.93035
1360	MG-1-neg-10339521_st	NA	NA	3.8373	3.55467	4.01294	3.80164	3.62703	3.67275	3.637	3.64559	4.68106	3.61485	4.28502	4.19364	3.4993	3.68121	3.45348	3.54466
1361	MG-1-neg-10339522_st	NA	NA	4.35776	3.91897	3.74299	4.00657	3.49421	2.98643	3.61289	3.36451	3.67005	3.32734	3.61915	3.53885	3.98784	3.76759	3.50137	3.75227
1362	MG-1-neg-10339524_st	NA	NA	7.13531	6.64033	6.49201	6.75589	5.68552	6.50113	6.82788	6.33818	3.73997	6.44258	5.22232	5.13496	5.93069	6.32555	6.21263	6.15629
1363	MG-1-neg-10339525_st	NA	NA	3.22239	3.36061	3.55294	3.37865	3.12783	3.58582	3.60544	3.4397	4.40574	3.01368	3.92357	3.781	4.07305	3.74777	3.82306	3.88129
1364	MG-1-neg-10339526_st	NA	NA	4.92696	3.63246	4.68505	4.41483	4.75059	4.39793	4.70347	4.61733	3.8336	4.47168	4.98422	4.42983	3.74994	4.59556	4.79419	4.3799
1365	MG-1-neg-10339527_st	NA	NA	6.71232	7.53549	7.24264	7.16348	6.55372	6.82583	6.29206	6.5572	7.1942	6.89817	6.97185	7.02141	7.11922	7.39255	6.9172	7.14299
1366	MG-1-neg-10339528_st	NA	NA	4.91922	5.39916	5.07302	5.13046	4.31569	4.83135	4.7782	4.64175	5.75426	4.74352	6.03062	5.50947	4.92745	5.01439	5.08277	5.0082
1367	MG-1-neg-10339531_st	NA	NA	4.51642	5.06134	5.1139	4.89722	4.71498	5.18693	5.12835	5.01009	5.79836	4.92437	5.53198	5.41824	4.63406	4.96119	4.92614	4.84046
1368	MG-1-neg-10339532_st	NA	NA	3.07856	3.12674	2.7768	2.99404	2.40252	2.61589	2.71758	2.57866	2.43023	3.45074	2.6251	2.83535	2.83639	3.26937	2.92704	3.01093
1369	MG-1-neg-10339533_st	NA	NA	5.55494	5.87639	5.04754	5.49296	5.13217	5.61289	4.75529	5.16678	7.47955	5.26912	6.05836	6.26901	5.83532	5.77835	5.77621	5.79663
1370	MG-1-neg-10339534_st	NA	NA	2.79164	3.02432	2.73851	2.85149	2.68583	3.02018	2.81865	2.84155	3.46471	3.04856	2.7683	3.09385	3.16866	3.07796	3.06024	3.10229
1371	MG-1-neg-10339535_st	NA	NA	3.88166	4.1023	3.69949	3.89449	3.43407	3.48006	3.22096	3.37836	2.86345	3.6341	3.05809	3.18521	3.82535	3.91634	3.60175	3.78115
1372	MG-1-neg-10339536_st	NA	NA	5.82346	5.74243	6.46049	6.00879	4.40746	4.89152	4.97276	4.75725	5.90306	5.5915	4.72164	5.4054	6.16739	5.6661	5.77341	5.86896
1373	MG-1-neg-10339537_st	NA	NA	2.89123	2.83075	3.0759	2.93263	2.82127	2.70865	2.95972	2.82988	2.60513	2.65704	2.79308	2.68508	2.93407	2.79516	2.61337	2.78087
1374	MG-1-neg-10339538_st	NA	NA	4.37966	3.78754	4.43297	4.20006	3.44985	3.96621	3.66409	3.69338	3.25542	3.62827	3.37173	3.41847	4.20345	4.03224	4.14872	4.12814
1375	MG-1-neg-10339539_st	NA	NA	3.32523	2.71776	3.22276	3.08858	3.32385	3.40401	3.01671	3.24819	3.10104	2.95399	2.84206	2.9657	3.50951	3.03699	3.43025	3.32558
1376	MG-1-neg-10339540_st	NA	NA	6.06942	6.32433	6.08991	6.16122	6.1219	6.18193	5.84522	6.04968	4.86155	6.22084	5.29707	5.45982	6.38452	6.37498	6.28761	6.34904
1377	MG-1-neg-10339541_st	NA	NA	3.62489	2.99743	3.82771	3.48334	3.69027	2.94777	3.23847	3.29217	3.58303	3.12272	3.71627	3.47401	3.10677	3.44833	3.95647	3.50386
1378	MG-1-neg-10339542_st	NA	NA	6.73169	5.2374	6.11102	6.0267	4.28758	4.6153	4.55327	4.48539	5.17608	5.054	4.52422	4.9181	5.83293	5.32286	6.08782	5.74787
1379	MG-1-neg-10339543_st	NA	NA	3.37184	3.30969	3.67846	3.45333	3.38554	2.70534	3.19892	3.0966	2.82142	2.7408	3.77168	3.1113	3.17907	2.65407	3.19667	3.00994
1380	MG-1-neg-10339544_st	NA	NA	5.64375	4.55295	4.47663	4.89111	3.09612	4.00308	4.50632	3.86851	3.49244	4.44173	3.68526	3.87315	4.3458	4.10162	3.75578	4.06773
1381	MG-1-neg-10339546_st	NA	NA	4.68865	4.21345	3.86009	4.25406	3.97059	4.51799	4.1611	4.21656	3.7935	4.14166	4.36079	4.09865	4.02088	3.49396	4.56235	4.02573
1382	MG-1-neg-10339547_st	NA	NA	5.70143	5.7499	4.77371	5.40835	5.43383	5.74103	5.48325	5.5527	6.20461	5.68236	5.30234	5.72977	5.90982	5.8766	5.62776	5.80473
1383	MG-1-neg-10339548_st	NA	NA	5.09235	5.36311	4.97353	5.143	4.6872	5.41248	4.78098	4.96022	5.21081	5.09176	5.33238	5.21165	5.57235	5.541	5.04833	5.38722
1384	MG-1-neg-10339549_st	NA	NA	3.0784	3.45996	3.41307	3.31714	3.23414	3.41645	3.28899	3.3132	3.44868	3.29136	3.24961	3.32988	3.69267	3.66028	3.34406	3.56567
1385	MG-1-neg-10339550_st	NA	NA	4.87712	4.60596	4.60826	4.69711	4.94477	4.98514	4.80242	4.91078	5.79096	4.75362	4.70607	5.08355	5.19806	4.61518	5.3024	5.03854
1386	MG-1-neg-10339551_st	NA	NA	2.57724	2.60398	2.83271	2.67131	2.76863	2.61	2.72961	2.70274	2.63506	2.5742	2.39755	2.5356	2.5789	2.40027	2.80688	2.59535
1387	MG-1-neg-10339552_st	NA	NA	2.89685	2.79783	3.65123	3.1153	2.76359	2.41712	2.70189	2.62753	2.8439	2.49982	3.02634	2.79002	3.0102	2.94598	3.0194	2.99186
1388	MG-1-neg-10339554_st	NA	NA	4.38809	4.15967	4.44769	4.33182	4.12249	4.80878	4.35505	4.42878	6.15222	4.29232	6.26994	5.57149	4.30369	5.1848	4.15271	4.54707
1389	MG-1-neg-10339555_st	NA	NA	3.94138	3.13603	3.51355	3.53032	2.91951	3.43504	2.94736	3.10064	3.43656	3.3393	3.59218	3.45601	3.18687	4.07118	3.32653	3.52819
1390	MG-1-neg-10339556_st	NA	NA	3.47652	3.13154	3.37548	3.32785	3.16978	3.45449	3.07971	3.23466	4.50142	3.49359	3.51753	3.83751	3.79927	3.61213	3.49014	3.63384
1391	MG-1-neg-10339557_st	NA	NA	11.7091	11.8723	11.8771	11.8195	11.0018	11.3315	11.5024	11.2786	11.0795	11.5441	11.8257	11.4831	11.8382	11.9352	11.8396	11.871
1392	MG-1-neg-10339558_st	NA	NA	3.3259	3.07426	3.16318	3.18778	2.90525	3.33257	3.32574	3.18785	3.86168	3.01514	3.5683	3.48171	3.16731	3.26726	3.05456	3.16304
1393	MG-1-neg-10339560_st	NA	NA	3.66068	3.61304	3.09791	3.45721	3.23905	2.91512	2.90741	3.02053	3.27648	3.31122	2.90173	3.16314	3.11243	2.82172	3.12938	3.02118
1394	MG-1-neg-10339561_st	NA	NA	6.0014	5.70846	6.06539	5.92508	5.14936	5.42719	4.78913	5.12189	5.67297	5.55268	6.02589	5.75052	6.10551	5.78492	6.19956	6.03
1395	MG-1-neg-10339562_st	NA	NA	4.24345	4.04105	3.96153	4.08201	3.36401	3.90043	3.74849	3.67098	2.92035	3.62486	2.9634	3.16954	3.69944	3.50395	3.73117	3.64485
1396	MG-1-neg-10339563_st	NA	NA	4.38613	4.07614	4.97764	4.47997	4.27261	4.20525	4.62693	4.36826	4.52008	3.53729	4.76275	4.27337	4.06633	4.27829	4.84093	4.39518
1397	MG-1-neg-10339564_st	NA	NA	4.49216	3.799	4.30579	4.19899	3.00676	3.43773	3.14561	3.1967	4.37641	2.89659	3.49157	3.58819	4.05458	3.96693	3.83381	3.95178
1398	MG-1-neg-10339566_st	NA	NA	2.77152	2.72356	2.46023	2.65177	3.06008	2.49038	2.83482	2.79509	3.14157	2.77149	2.73893	2.884	2.68737	2.69106	2.88478	2.7544
1399	MG-1-neg-10339567_st	NA	NA	3.99064	3.82887	4.21055	4.01002	3.16293	2.78555	3.13825	3.02891	2.98729	3.17462	2.69651	2.95281	3.22958	2.9114	3.73813	3.29303
1400	MG-1-neg-10339568_st	NA	NA	7.04111	7.20595	7.17354	7.1402	7.26861	7.72161	7.48183	7.49068	9.16019	7.45155	8.43028	8.34734	7.00475	7.14155	7.10437	7.08356
1401	MG-1-neg-10339569_st	NA	NA	4.91184	4.92231	5.07584	4.96999	3.28783	3.5633	3.95492	3.60202	2.75867	4.01382	2.76709	3.17986	4.51738	3.83559	4.69673	4.3499
1402	MG-1-neg-10339570_st	NA	NA	5.60454	4.90083	5.02786	5.17774	4.43951	3.40246	4.17003	4.004	3.65496	4.11028	3.52581	3.76368	4.68516	4.82986	4.77051	4.76185
1403	MG-1-neg-10339571_st	NA	NA	3.07923	2.91987	3.41573	3.13827	3.30367	2.69989	2.73974	2.91443	2.75199	3.05796	3.25618	3.02204	2.96536	2.89319	2.88774	2.91543
1404	MG-1-neg-10339572_st	NA	NA	3.40181	4.2136	4.61652	4.07731	3.20543	3.97183	3.50014	3.55913	3.74729	3.1047	3.95887	3.60362	4.07633	4.19945	3.97072	4.08217
1405	MG-1-neg-10339573_st	NA	NA	5.05542	4.98441	5.09096	5.0436	3.09265	4.54056	4.47207	4.03509	4.48348	4.544	5.69867	4.90872	4.90354	4.6983	4.73249	4.77811
1406	MG-1-neg-10339574_st	NA	NA	2.98893	2.83419	3.04675	2.95662	3.03741	2.73109	3.0109	2.92646	2.69934	2.82528	3.014	2.84621	2.76172	2.74946	2.84452	2.78523
1407	MG-1-neg-10339575_st	NA	NA	3.18972	3.04577	3.3659	3.20047	3.68492	2.85901	3.07647	3.2068	2.84181	2.73696	2.81119	2.79665	2.80456	2.84416	3.11187	2.92019
1408	MG-1-neg-10339576_st	NA	NA	3.35927	3.51454	3.31783	3.39722	3.43858	3.36232	3.56439	3.4551	4.25885	3.41074	4.6071	4.09223	3.85398	3.40673	3.29629	3.519
1409	MG-1-neg-10339579_st	NA	NA	3.24796	2.66978	2.99291	2.97022	2.56869	2.86643	2.71871	2.71794	2.45062	2.92243	2.73308	2.70204	2.85524	2.72087	2.59124	2.72245
1410	MG-1-neg-10339581_st	NA	NA	6.36855	6.06746	5.69134	6.04245	3.38991	3.65476	4.68204	3.9089	3.40757	5.49024	3.51871	4.13884	6.20998	6.08951	6.43742	6.24563
1411	MG-1-neg-10339582_st	NA	NA	5.03118	4.3699	4.75174	4.7176	3.46594	3.92633	3.78085	3.72438	2.86816	4.19065	3.39153	3.48345	4.98178	3.97644	4.22376	4.39399
1412	MG-1-neg-10339583_st	NA	NA	2.82961	2.5063	2.99965	2.77852	2.42938	2.41212	2.62321	2.48824	2.92782	2.75453	2.6177	2.76668	2.59485	3.00545	2.88297	2.82776
1413	MG-1-neg-10339584_st	NA	NA	2.83136	3.06439	3.41336	3.10304	3.08038	3.13892	2.85656	3.02528	3.23335	3.40827	2.96098	3.20087	2.9571	3.13503	3.06343	3.05185
1414	MG-1-neg-10339585_st	NA	NA	6.67715	6.65033	5.91273	6.4134	7.00238	6.90714	6.97206	6.96053	9.32418	6.42308	7.92951	7.89226	6.36062	6.74555	6.15867	6.42161
1415	MG-1-neg-10339586_st	NA	NA	5.34944	5.23257	5.28241	5.28814	5.38472	5.20819	5.3573	5.31673	6.92203	5.5724	5.87704	6.12382	5.88277	5.59583	5.37353	5.61737
1416	MG-1-neg-10339587_st	NA	NA	3.46551	3.50277	3.72288	3.56372	3.21032	3.46532	3.51479	3.39681	3.60788	3.8967	3.03201	3.5122	3.79829	3.44463	3.74988	3.66427
1417	MG-1-neg-10339588_st	NA	NA	4.18459	3.98364	3.55954	3.90926	4.58524	3.63211	3.16805	3.79513	4.30916	3.39168	4.95791	4.21958	3.47852	3.4661	4.05527	3.66663
1418	MG-1-neg-10339591_st	NA	NA	3.18727	3.16378	3.13148	3.16084	2.94165	2.91599	2.59597	2.81787	2.94899	2.76514	2.8674	2.86051	2.89531	3.08131	3.20929	3.06197
1419	MG-1-neg-10339592_st	NA	NA	2.89603	2.65569	2.80442	2.78538	2.78129	2.79683	2.84807	2.80873	2.64821	2.53881	2.64014	2.60906	2.61461	2.71749	2.68324	2.67178
1420	MG-1-neg-10339593_st	NA	NA	4.136	4.08008	4.07059	4.09556	3.27125	3.76293	3.35103	3.46174	3.67019	3.90127	3.37955	3.65034	3.72036	4.05649	4.19719	3.99135
1421	MG-1-neg-10339594_st	NA	NA	4.41875	3.55527	4.0027	3.99224	2.99548	3.59367	3.67867	3.42261	4.48201	3.98115	3.31959	3.92758	4.24677	3.72445	4.16831	4.04651
1422	MG-1-neg-10339596_st	NA	NA	5.02858	3.78705	3.59291	4.13618	2.64887	4.26197	2.90979	3.27355	3.24518	4.9591	3.31743	3.84057	4.00606	3.76603	3.09524	3.62244
1423	MG-1-neg-10339597_st	NA	NA	4.52222	4.22121	3.5593	4.10091	3.29343	3.96918	3.83211	3.69824	5.56745	4.16378	3.53594	4.42239	3.75983	4.16908	3.87806	3.93566
1424	MG-1-neg-10339598_st	NA	NA	4.77535	3.98052	4.00234	4.25274	3.12256	4.2155	3.59995	3.646	2.9525	3.38087	3.45656	3.26331	2.94631	3.93063	3.20744	3.36146
1425	MG-1-neg-10339599_st	NA	NA	8.44727	8.30847	8.44811	8.40129	7.9867	7.95588	8.15932	8.03397	8.91891	8.26739	8.63562	8.6073	8.21443	8.71325	8.30885	8.41218
1426	MG-1-neg-10339600_st	NA	NA	3.29634	3.2263	3.4927	3.33845	3.30005	3.72088	3.07749	3.36614	2.61558	2.88204	3.20696	2.90153	3.38376	3.37144	3.72441	3.4932
1427	MG-1-neg-10339601_st	NA	NA	5.01351	4.46196	4.79827	4.75791	3.84492	3.85738	3.78238	3.82822	3.49764	3.71307	4.5237	3.91147	5.20585	4.90538	4.83304	4.98142
1428	MG-1-neg-10339602_st	NA	NA	5.26828	4.98593	5.94232	5.39885	3.85022	4.7806	5.0793	4.57004	4.31768	4.45983	4.17221	4.31658	5.61838	5.28011	4.59413	5.1642
1429	MG-1-neg-10339603_st	NA	NA	2.87657	2.92912	3.16166	2.98911	2.91515	2.58297	2.89689	2.79834	3.60051	2.94339	3.44147	3.32846	2.63908	2.60764	2.84975	2.69882
1430	MG-1-neg-10339604_st	NA	NA	4.85665	4.02903	4.50435	4.46335	3.44558	4.16585	4.387	3.99947	3.76995	3.73719	4.06938	3.85884	4.94098	4.32627	5.72984	4.99903
1431	MG-1-neg-10339605_st	NA	NA	5.2325	3.89204	4.70563	4.61006	3.06264	2.94326	2.95879	2.98823	3.51163	3.0122	2.93955	3.15446	4.26498	3.22942	4.40305	3.96582
1432	MG-1-neg-10339606_st	NA	NA	2.64162	2.71948	2.71131	2.6908	2.65791	2.71533	2.55847	2.6439	2.66183	2.62997	2.38984	2.56055	2.56488	2.53942	2.8775	2.6606
1433	MG-1-neg-10339608_st	NA	NA	2.55862	2.66387	2.52359	2.58202	2.69853	2.54863	2.39124	2.54613	2.8159	2.42561	2.79308	2.6782	2.54571	2.49826	2.69738	2.58045
1434	MG-1-neg-10339609_st	NA	NA	4.08513	4.18095	4.13269	4.13292	4.403	4.10717	4.03992	4.18337	5.24697	3.98147	4.45112	4.55985	4.56401	4.72961	4.47563	4.58975
1435	MG-1-neg-10339610_st	NA	NA	3.33582	2.98624	2.99811	3.10672	2.67831	2.58863	2.63181	2.63292	3.06812	2.72415	2.74834	2.84687	3.05992	3.00402	2.79492	2.95296
1436	MG-1-neg-10339611_st	NA	NA	8.54294	7.70804	7.83675	8.02924	6.82901	6.88806	7.22065	6.97924	2.98114	7.3825	6.43367	5.5991	7.82413	7.6253	7.84723	7.76555
1437	MG-1-neg-10339612_st	NA	NA	2.69123	3.02812	2.90283	2.87406	2.84215	2.56082	2.81528	2.73941	2.56018	2.66021	2.53125	2.58388	2.79188	2.61328	2.60574	2.6703
1438	MG-1-neg-10339613_st	NA	NA	7.60151	7.82091	7.79136	7.73792	6.95173	7.13432	7.44648	7.17751	8.04455	7.41373	6.71142	7.3899	7.64967	7.47196	7.4055	7.50904
1439	MG-1-neg-10339614_st	NA	NA	4.33685	3.24934	4.21205	3.93275	3.08016	3.37081	4.0963	3.51576	2.62015	3.25432	3.12029	2.99825	3.72632	4.18484	3.86205	3.92441
1440	MG-1-neg-10339615_st	NA	NA	5.63423	4.69229	5.52346	5.28333	3.60324	4.44543	4.40779	4.15216	2.73494	4.72018	3.75101	3.73537	5.65901	5.32822	4.90022	5.29582
1441	MG-1-neg-10339616_st	NA	NA	3.20063	2.72343	2.99025	2.97144	2.94324	2.92978	3.08577	2.98626	2.94974	2.84353	2.92938	2.90755	2.9473	2.9645	3.02099	2.9776
1442	MG-1-neg-10339617_st	NA	NA	6.24624	6.00394	6.52242	6.25753	5.11414	5.36192	5.69138	5.38915	5.45694	5.89197	4.96028	5.4364	6.58925	6.01465	5.74635	6.11675
1443	MG-1-neg-10339618_st	NA	NA	6.38444	5.44276	6.36517	6.06412	4.33726	5.14867	5.02885	4.83826	5.33518	5.25008	4.86319	5.14948	6.31823	5.55948	6.08822	5.98864
1444	MG-1-neg-10339619_st	NA	NA	5.8515	5.67373	5.89046	5.80523	5.9766	5.72277	5.51177	5.73705	6.78136	5.55602	5.31698	5.88479	5.7965	5.67614	5.71718	5.72994
1445	MG-1-neg-10339620_st	NA	NA	3.14887	4.20658	3.7176	3.69102	3.96988	3.12208	3.2954	3.46245	3.88978	3.25592	3.4136	3.51976	3.3695	3.36052	3.77531	3.50178
1446	MG-1-neg-10339621_st	NA	NA	3.78949	3.34628	3.65479	3.59686	2.9308	2.76381	3.02677	2.90713	2.72331	2.75129	2.76709	2.74723	3.40745	3.45818	3.93656	3.60073
1447	MG-1-neg-10339622_st	NA	NA	5.19898	4.24436	4.07302	4.50545	3.53835	3.95885	3.58098	3.69273	3.22421	3.62449	3.22022	3.3563	4.79608	4.52816	4.57745	4.63389
1448	MG-1-neg-10339623_st	NA	NA	5.96312	4.84237	5.89924	5.56824	4.60692	4.93306	4.7204	4.75346	4.74332	4.91972	5.17218	4.94507	5.26214	5.1122	5.95667	5.44367
1449	MG-1-neg-10339624_st	NA	NA	3.82105	4.17822	3.99392	3.99773	4.06	3.95225	3.81834	3.94353	5.42056	4.27522	4.84141	4.84573	4.09907	4.26218	4.15286	4.17137
1450	MG-1-neg-10339625_st	NA	NA	3.27084	3.95558	3.61178	3.61273	3.21226	4.49551	3.67407	3.79395	5.208	3.35473	4.63931	4.40068	3.62053	4.41939	3.82224	3.95405
1451	MG-1-neg-10339626_st	NA	NA	2.62981	2.64037	2.68666	2.65228	2.5833	2.72132	2.88307	2.72923	2.70404	2.40273	2.56951	2.55876	2.4898	2.83412	2.98657	2.77017
1452	MG-1-neg-10339628_st	NA	NA	3.94983	2.99529	4.00193	3.64902	2.7698	2.98616	3.12777	2.96124	3.09816	3.2071	2.7729	3.02606	3.66925	4.22351	3.65856	3.85044
1453	MG-1-neg-10339629_st	NA	NA	4.37103	4.08907	4.08182	4.18064	3.75757	3.9205	3.81234	3.83014	3.74332	3.78476	4.06164	3.86324	4.05539	4.35285	4.59451	4.33425
1454	MG-1-neg-10339631_st	NA	NA	3.70236	3.83247	3.74406	3.75963	3.77967	4.17723	3.86538	3.94076	4.60347	3.3699	3.31154	3.76164	3.83761	3.37026	4.05246	3.75344
1455	MG-1-neg-10339632_st	NA	NA	4.88328	4.68477	5.05105	4.87303	4.91807	4.58999	4.81435	4.77414	6.0829	5.01003	5.87625	5.65639	5.2457	4.99598	5.35157	5.19775
1456	MG-1-neg-10339633_st	NA	NA	3.82259	4.37726	4.76556	4.32181	2.64985	2.93289	3.41758	3.00011	2.93037	3.50279	3.03796	3.15704	4.11213	4.1705	4.06941	4.11735
1457	MG-1-neg-10339634_st	NA	NA	3.69578	3.41433	3.75963	3.62324	2.43468	2.40761	2.76073	2.53434	2.93037	3.03934	2.9451	2.9716	3.17198	3.29707	3.79959	3.42288
1458	MG-1-neg-10339635_st	NA	NA	5.63216	5.60142	5.3304	5.52133	4.81148	5.427	4.89418	5.04422	5.4351	4.97002	5.19103	5.19872	4.70293	4.7584	5.25423	4.90519
1459	MG-1-neg-10339636_st	NA	NA	2.9712	2.8959	3.09524	2.98745	2.46261	2.71653	2.74587	2.64167	3.29051	2.59604	3.02093	2.96916	2.83388	2.8062	2.79593	2.812
1460	MG-1-neg-10339637_st	NA	NA	4.23848	4.86833	5.2512	4.78601	4.00241	5.07622	4.98485	4.68783	5.37983	4.65495	3.90527	4.64668	4.72723	4.91535	4.93338	4.85865
1461	MG-1-neg-10339638_st	NA	NA	3.595	3.17065	4.45026	3.73863	3.86208	3.58588	3.79475	3.74757	3.33156	4.00563	3.4162	3.58446	4.08315	3.45334	3.48374	3.67341
1462	MG-1-neg-10339639_st	NA	NA	5.84941	5.14055	5.37416	5.4547	3.93007	4.627	4.92743	4.49483	4.05315	4.16047	3.02921	3.74761	5.66602	5.35762	5.33691	5.45352
1463	MG-1-neg-10339640_st	NA	NA	6.54799	6.23224	6.43686	6.4057	5.64564	6.54231	5.92016	6.03604	4.52797	6.13399	5.91828	5.52675	5.72541	6.23639	5.65013	5.87065
1464	MG-1-neg-10339641_st	NA	NA	4.44349	4.55859	4.61942	4.5405	3.05331	3.0377	3.20743	3.09948	4.10516	3.73975	3.18682	3.67724	3.66816	2.50401	3.92853	3.3669
1465	MG-1-neg-10339643_st	NA	NA	4.84458	5.25961	5.1117	5.07197	4.23416	5.22441	5.35471	4.93776	6.35054	4.84979	4.64826	5.28287	4.92643	5.15463	4.74953	4.94353
1466	MG-1-neg-10339644_st	NA	NA	4.52054	4.42783	4.46788	4.47208	4.10723	3.96031	4.65363	4.24039	5.16737	4.02347	4.48546	4.55877	3.90935	4.90042	4.71601	4.50859
1467	MG-1-neg-10339645_st	NA	NA	2.94796	3.21128	3.75538	3.30487	3.63227	3.6179	3.78139	3.67719	3.19589	3.38203	3.78021	3.45271	3.37297	3.39979	3.04276	3.27184
1468	MG-1-neg-10339646_st	NA	NA	5.03263	3.63705	4.75481	4.47483	4.58822	3.77764	4.17194	4.17927	3.93182	3.74564	3.54195	3.7398	4.07025	4.96409	4.48201	4.50545
1469	MG-1-neg-10339647_st	NA	NA	4.14554	4.47198	4.52639	4.3813	4.2898	4.08149	4.02917	4.13349	4.70115	4.11421	4.42825	4.41454	4.16043	4.83003	4.06868	4.35305
1470	MG-1-neg-10339648_st	NA	NA	4.21482	4.89536	4.7732	4.62779	4.65536	4.91013	4.35367	4.63972	6.07497	4.92459	4.86028	5.28661	4.75352	4.82992	5.39972	4.99439
1471	MG-1-neg-10339651_st	NA	NA	4.98439	4.25317	4.24894	4.4955	4.37923	4.17203	4.26105	4.27077	5.81397	3.7003	5.09009	4.86812	4.35643	3.56698	3.74643	3.88995
1472	MG-1-neg-10339654_st	NA	NA	3.36614	3.47452	3.87653	3.5724	3.30689	3.43508	3.23184	3.3246	3.08412	3.54356	3.14241	3.2567	3.74924	3.61093	3.77648	3.71222
1473	MG-1-neg-10339655_st	NA	NA	4.79913	5.07718	4.95174	4.94268	3.60879	4.79553	4.26408	4.2228	3.43207	3.26043	3.97109	3.55453	5.40105	5.00254	5.3323	5.24529
1474	MG-1-neg-10339658_st	NA	NA	5.13242	4.44953	4.8991	4.82702	4.92704	4.33404	4.0344	4.43183	4.37126	3.5862	3.81439	3.92395	4.49028	3.99853	3.94519	4.14467
1475	MG-1-neg-10339661_st	NA	NA	7.1313	6.35796	6.51103	6.66676	7.4874	6.67696	6.95457	7.03964	7.12052	6.61958	6.8931	6.87773	6.09523	6.97418	6.99207	6.68716
1476	MG-1-neg-10339663_st	NA	NA	3.7133	3.90391	3.88417	3.83379	4.35112	3.95317	3.36894	3.89107	4.3104	3.96048	4.73973	4.33687	3.62524	3.94694	3.37051	3.64756
1477	MG-1-neg-10339664_st	NA	NA	2.81367	2.8015	2.8269	2.81402	2.92664	2.89215	2.63449	2.81776	3.24952	2.76179	2.89422	2.96851	2.93416	2.73785	2.65747	2.77649
1478	MG-1-neg-10339665_st	NA	NA	4.09126	3.60449	3.62117	3.77231	3.10055	2.77618	3.09352	2.99008	3.01266	3.03653	3.08937	3.04619	3.94867	3.80422	4.05388	3.93559
1479	MG-1-neg-10339666_st	NA	NA	8.04714	8.00939	8.14733	8.06795	7.50248	7.18746	7.35827	7.34941	4.81903	8.25257	7.20441	6.75867	8.26096	8.1286	8.15793	8.1825
1480	MG-1-neg-10339668_st	NA	NA	5.64044	4.96019	5.08066	5.22709	4.71609	4.34224	4.29712	4.45181	4.80305	4.76865	4.42411	4.66527	4.71547	4.61072	5.48228	4.93616
1481	MG-1-neg-10339669_st	NA	NA	2.59087	2.62455	2.84834	2.68792	2.76709	2.71281	2.67941	2.71977	2.76115	2.59893	2.64017	2.66675	2.95228	2.53353	2.43535	2.64039
1482	MG-1-neg-10339671_st	NA	NA	6.16722	6.23734	6.44487	6.28314	6.19009	6.44851	6.30752	6.31537	6.87698	6.37463	6.56898	6.60686	6.69047	7.06583	6.7803	6.84553
1483	MG-1-neg-10339672_st	NA	NA	4.02865	3.77135	4.0112	3.93707	4.98963	3.37717	3.50401	3.95694	3.69627	3.43799	3.54925	3.56117	4.12921	4.28527	3.53707	3.98385
1484	MG-1-neg-10339673_st	NA	NA	3.86184	3.49357	2.82368	3.39303	3.19949	2.91002	2.96969	3.0264	3.34639	2.78963	2.99542	3.04382	3.29814	3.11739	3.24166	3.21906
1485	MG-1-neg-10339675_st	NA	NA	4.92967	5.37846	5.10186	5.13666	5.06398	5.3566	5.72087	5.38049	7.38577	5.14373	5.62996	6.05316	5.04621	5.43902	5.30871	5.26465
1486	MG-1-neg-10339676_st	NA	NA	4.21514	4.0626	3.70255	3.99343	3.59785	3.50397	2.98433	3.36205	4.14037	3.88911	3.07737	3.70229	4.67948	3.59195	3.26938	3.84694
1487	MG-1-neg-10339677_st	NA	NA	2.78033	3.30458	3.20061	3.09517	2.58922	2.63978	2.89784	2.70895	2.96262	2.56225	2.98456	2.83648	2.82083	2.68052	3.47919	2.99351
1488	MG-1-neg-10339678_st	NA	NA	3.0903	2.71713	2.79415	2.86719	3.32488	3.12042	2.99095	3.14541	3.36064	3.22174	2.85627	3.14622	2.82794	3.28928	2.64709	2.92144
1489	MG-1-neg-10339679_st	NA	NA	6.99061	7.14015	6.78755	6.97277	6.04268	6.58919	5.8045	6.14546	6.13562	6.54921	5.24699	5.97727	6.96547	6.89871	6.9262	6.93013
1490	MG-1-neg-10339680_st	NA	NA	9.60695	9.54699	9.88613	9.68002	8.34632	9.14151	8.86673	8.78485	9.12296	8.94312	9.2198	9.09529	9.46687	9.36287	9.56706	9.4656
1491	MG-1-neg-10339681_st	NA	NA	7.24838	6.18784	6.77576	6.73733	4.35031	4.1498	4.05846	4.18619	3.84336	4.45629	3.04909	3.78291	5.87467	5.05243	4.65779	5.19496
1492	MG-1-neg-10339682_st	NA	NA	2.82238	2.91043	2.65582	2.79621	2.46897	2.39956	2.6145	2.49434	2.48048	2.71295	2.48431	2.55925	2.5752	3.25429	2.83835	2.88928
1493	MG-1-neg-10339683_st	NA	NA	3.97096	4.72709	3.54721	4.08176	3.94878	4.50546	4.0034	4.15255	4.77145	4.10157	4.70981	4.52761	4.40596	4.27498	4.21955	4.30017
1494	MG-1-neg-10339684_st	NA	NA	3.30421	2.88699	2.99279	3.06133	2.88668	2.78827	3.02812	2.90102	2.87224	2.68812	3.22477	2.92837	3.06852	3.12962	3.05277	3.08364
1495	MG-1-neg-10339686_st	NA	NA	5.1988	5.22563	5.68998	5.37147	4.42751	4.66443	4.35646	4.4828	3.59755	5.16692	4.08091	4.2818	5.49749	5.1689	4.50798	5.05812
1496	MG-1-neg-10339687_st	NA	NA	5.19178	3.60992	4.63599	4.47923	2.51701	2.53521	2.98444	2.67889	2.70404	3.20101	2.2564	2.72048	4.39868	4.30545	5.59761	4.76725
1497	MG-1-neg-10339688_st	NA	NA	3.5477	3.70842	4.60478	3.95363	3.40316	3.30742	3.56862	3.4264	3.56733	3.17314	3.4793	3.40659	3.24427	3.40092	3.91304	3.51941
1498	MG-1-neg-10339689_st	NA	NA	5.46913	5.75424	5.54518	5.58952	5.09348	5.58774	5.50295	5.39472	6.1815	5.42744	6.42793	6.01229	5.86798	5.95575	5.55967	5.79447
1499	MG-1-neg-10339690_st	NA	NA	4.89734	3.04081	3.67081	3.86965	3.1496	3.00781	2.92172	3.02638	2.81547	2.99333	2.60601	2.80494	3.25518	3.19094	3.74861	3.39825
1500	MG-1-neg-10339691_st	NA	NA	5.90419	5.29559	5.08714	5.42897	4.32264	3.89075	3.94318	4.05219	3.43926	4.09666	3.614	3.71664	4.58042	4.32508	5.20678	4.70409
1501	MG-1-neg-10339693_st	NA	NA	4.11829	4.8712	4.59226	4.52725	4.40527	4.37524	3.92669	4.23574	5.21298	4.07185	4.83786	4.70756	4.3792	4.73595	3.99018	4.36844
1502	MG-1-neg-10339694_st	NA	NA	3.20851	2.70664	2.67506	2.8634	2.48361	2.6368	2.63229	2.58423	2.45816	2.70859	2.64287	2.60321	2.73584	2.50956	2.74099	2.66213
1503	MG-1-neg-10339695_st	NA	NA	4.62531	4.63634	4.83483	4.69883	3.76618	3.55484	3.72614	3.68239	4.30143	5.0789	3.53403	4.30479	4.53298	4.23226	4.0267	4.26398
1504	MG-1-neg-10339696_st	NA	NA	4.38099	4.41708	4.72586	4.50798	4.25011	3.76484	4.49199	4.16898	3.01267	3.51055	3.85684	3.46002	4.58737	3.70232	3.93964	4.07644
1505	MG-1-neg-10339698_st	NA	NA	2.88689	2.69455	2.84371	2.80839	2.90815	2.95567	2.96263	2.94215	2.89461	2.6447	2.75556	2.76496	3.17021	2.98657	3.25791	3.13823
1506	MG-1-neg-10339699_st	NA	NA	3.2144	2.98264	2.73582	2.97762	2.39225	2.80069	2.71257	2.63517	2.36209	2.44299	3.08348	2.62952	2.74682	3.07375	3.65909	3.15989
1507	MG-1-neg-10339700_st	NA	NA	4.7339	4.40366	4.48195	4.53984	4.13093	4.53344	4.50358	4.38932	4.4212	4.50212	4.77965	4.56766	5.3698	4.86791	4.84093	5.02621
1508	MG-1-neg-10339701_st	NA	NA	3.16466	2.7258	2.95496	2.94847	2.79611	2.61304	2.9324	2.78051	2.80761	2.71529	2.66596	2.72962	3.28578	3.22788	2.94711	3.15359
1509	MG-1-neg-10339702_st	NA	NA	4.73408	5.34978	5.08286	5.05557	4.77139	3.88907	4.31582	4.32542	4.85648	4.39192	4.70655	4.65165	4.70108	4.36687	5.21857	4.76217
1510	MG-1-neg-10339703_st	NA	NA	4.76878	4.52326	4.73041	4.67415	3.45561	3.80059	4.29163	3.84928	2.81697	3.78726	3.48339	3.36254	4.14742	4.65954	4.39836	4.40177
1511	MG-1-neg-10339705_st	NA	NA	2.47288	2.3829	2.66491	2.5069	2.99688	2.71089	2.62534	2.7777	2.77507	3.2231	2.52427	2.84081	2.52858	2.99959	2.7088	2.74566
1512	MG-1-neg-10339706_st	NA	NA	5.02687	4.15856	4.34617	4.51053	3.81286	4.62031	3.95851	4.13056	4.30488	4.40262	4.10007	4.26919	4.67578	4.37568	4.63003	4.5605
1513	MG-1-neg-10339709_st	NA	NA	5.64908	5.319	5.08309	5.35039	4.13988	4.05819	4.49193	4.23	4.66112	4.82361	4.13777	4.54083	5.17877	5.66519	5.19349	5.34582
1514	MG-1-neg-10339711_st	NA	NA	6.86746	7.10888	6.89242	6.95625	7.03967	7.02466	7.51088	7.19174	8.12548	7.47482	7.68056	7.76029	6.82998	7.35086	7.14436	7.1084
1515	MG-1-neg-10339713_st	NA	NA	5.21301	5.25785	5.45424	5.30837	3.98317	4.49774	4.45861	4.31317	5.21352	4.14648	3.37113	4.24371	4.55112	4.04682	4.57647	4.39147
1516	MG-1-neg-10339714_st	NA	NA	3.60051	3.43519	3.67743	3.57104	2.91956	2.84051	3.23686	2.99898	3.14411	3.38223	3.37569	3.30068	3.37271	3.43243	3.76818	3.52444
1517	MG-1-neg-10339715_st	NA	NA	4.84022	5.09353	5.30207	5.07861	5.20717	5.12167	5.1934	5.17408	4.68526	4.76524	4.77154	4.74068	4.99675	4.34777	4.82604	4.72352
1518	MG-1-neg-10339716_st	NA	NA	3.75056	3.37369	3.28139	3.46855	3.58897	3.50992	3.40029	3.49973	3.19032	3.13494	3.04988	3.12505	2.77193	2.96791	3.32395	3.02126
1519	MG-1-neg-10339717_st	NA	NA	4.50439	4.59094	4.51424	4.53652	4.56516	4.6216	4.70721	4.63132	3.93367	4.6776	4.48103	4.3641	5.31983	5.02188	4.71678	5.01949
1520	MG-1-neg-10339718_st	NA	NA	3.03008	2.74845	2.63195	2.80349	2.82946	2.56429	2.74674	2.7135	2.61447	3.18136	2.66787	2.82123	2.71334	3.16937	2.88658	2.9231
1521	MG-1-neg-10339719_st	NA	NA	3.59538	3.66521	3.73293	3.66451	3.46793	3.38006	3.74428	3.53076	4.5212	3.57625	4.13601	4.07782	3.11772	3.70884	3.77524	3.53393
1522	MG-1-neg-10339720_st	NA	NA	3.04347	3.49509	2.85749	3.13201	2.84999	3.64619	3.34506	3.28041	3.90119	3.11168	3.08295	3.36527	2.97013	2.54301	3.60339	3.03884
1523	MG-1-neg-10339721_st	NA	NA	2.51407	3.1897	2.84889	2.85089	2.75222	2.61614	2.7891	2.71915	2.81501	2.52925	2.83519	2.72648	2.87132	2.9645	2.5932	2.80967
1524	MG-1-neg-10339723_st	NA	NA	3.15097	2.79644	3.03353	2.99365	2.66398	2.55717	2.79828	2.67314	2.77884	2.69738	2.67623	2.71748	3.2046	3.39156	3.02181	3.20599
1525	MG-1-neg-10339724_st	NA	NA	2.65807	2.78109	3.11716	2.85211	2.5146	2.79018	2.56987	2.62489	3.24098	2.74342	2.69439	2.89293	2.58229	2.60203	2.61442	2.59958
1526	MG-1-neg-10339725_st	NA	NA	2.3711	2.67941	3.01251	2.68767	2.76657	3.00925	2.98566	2.92049	3.34132	2.66326	2.92088	2.97515	2.63632	2.59051	2.88009	2.70231
1527	MG-1-neg-10339727_st	NA	NA	3.01786	3.38124	3.58902	3.32937	2.75164	2.88206	3.09352	2.90908	4.37405	2.83892	3.28825	3.50041	3.22845	2.86822	3.05084	3.04917
1528	MG-1-neg-10339728_st	NA	NA	2.79507	3.16647	2.72394	2.89516	3.35711	2.81669	2.67333	2.94904	2.62545	2.84623	2.89406	2.78858	2.61521	2.86417	2.67096	2.71678
1529	MG-1-neg-10339730_st	NA	NA	3.39589	3.08296	2.98444	3.15443	2.91104	3.38552	2.91016	3.06891	3.33674	3.07761	2.80356	3.07264	3.50114	3.1751	3.0829	3.25304
1530	MG-1-neg-10339731_st	NA	NA	11.6496	11.5115	11.4701	11.5437	10.7824	11.3439	11.1463	11.0909	11.6491	10.9359	11.5909	11.3919	11.2194	11.319	11.2449	11.2611
1531	MG-1-neg-10339732_st	NA	NA	5.32726	4.32012	5.03551	4.89429	3.46299	2.88232	3.67934	3.34155	2.94137	3.8111	3.79135	3.51461	4.89453	5.20649	5.2889	5.12997
1532	MG-1-neg-10339734_st	NA	NA	8.00622	8.23121	8.09394	8.11045	8.37586	8.43496	8.64264	8.48448	10.0403	8.40463	9.66541	9.37012	8.10407	8.87502	8.26377	8.41429
1533	MG-1-neg-10339735_st	NA	NA	2.95328	2.92483	3.19001	3.02271	3.07419	2.92156	3.1856	3.06045	2.58321	3.01531	2.8363	2.81161	3.66529	3.31134	2.93472	3.30378
1534	MG-1-neg-10339736_st	NA	NA	5.12794	5.06507	5.25825	5.15042	4.9899	4.99262	5.6446	5.20904	5.4762	4.98501	5.43594	5.29905	4.77562	5.22645	5.54848	5.18352
1535	MG-1-neg-10339738_st	NA	NA	5.60579	5.95734	5.55468	5.70594	4.45439	4.73503	5.13501	4.77481	3.57207	5.34636	4.21935	4.37926	5.44725	5.60692	4.84363	5.29927
1536	MG-1-neg-10339739_st	NA	NA	3.95951	4.64959	4.03861	4.2159	4.24721	3.5175	3.91398	3.8929	4.45317	4.18246	3.49913	4.04492	4.26371	4.06137	3.51196	3.94568
1537	MG-1-neg-10339742_st	NA	NA	2.61135	2.53313	2.76948	2.63799	2.47473	2.71155	2.46116	2.54915	3.03898	2.66665	3.01423	2.90662	3.10514	2.55249	2.7043	2.78731
1538	MG-1-neg-10339743_st	NA	NA	5.97039	4.76927	4.82129	5.18698	3.17135	4.47886	4.74964	4.13328	2.8133	5.82131	3.91056	4.18172	6.3595	4.71852	5.64129	5.5731
1539	MG-1-neg-10339744_st	NA	NA	4.55065	3.40937	3.47213	3.81072	2.81833	3.23397	2.93263	2.99498	2.56144	3.18879	3.33281	3.02768	4.57595	4.49112	3.92588	4.33098
1540	MG-1-neg-10339745_st	NA	NA	3.38834	3.3792	3.35462	3.37405	3.00094	2.86301	2.84432	2.90275	2.69406	3.00525	2.86334	2.85421	3.46059	3.07	2.83628	3.12229
1541	MG-1-neg-10339747_st	NA	NA	4.77667	4.32771	4.21011	4.43816	4.17111	4.23241	4.11091	4.17148	5.66642	4.15727	4.92582	4.9165	4.2793	4.52235	4.05706	4.28624
1542	MG-1-neg-10339748_st	NA	NA	5.28844	4.97606	4.28555	4.85002	4.37252	3.42375	4.01591	3.93739	2.72733	4.26979	3.01687	3.338	5.15674	4.2819	4.5963	4.67832
1543	MG-1-neg-10339751_st	NA	NA	4.5853	5.0948	4.72076	4.80029	3.48997	3.9116	3.86542	3.75567	4.50645	4.06514	2.8904	3.82067	4.24378	4.6697	4.36703	4.42684
1544	MG-1-neg-10339752_st	NA	NA	3.19698	3.0962	4.14981	3.481	3.12049	3.13339	3.50631	3.2534	5.62139	3.41263	4.34056	4.4582	3.78403	4.03724	3.91474	3.912
1545	MG-1-neg-10339755_st	NA	NA	6.25016	6.92617	6.75378	6.64337	6.31692	6.5719	6.29544	6.39475	6.10837	6.93264	6.32991	6.45697	7.2567	6.9276	7.24936	7.14455
1546	MG-1-neg-10339757_st	NA	NA	2.74812	2.54647	2.5641	2.61956	2.54744	2.71355	2.75825	2.67308	2.53868	2.61066	2.62154	2.59029	2.97324	2.89761	2.63884	2.83657
1547	MG-1-neg-10339758_st	NA	NA	2.93945	3.35749	2.85257	3.04984	2.9632	2.79948	3.23167	2.99812	3.52094	3.15381	3.54657	3.40711	3.09663	3.23825	3.18956	3.17481
1548	MG-1-neg-10339759_st	NA	NA	9.28124	9.53892	9.82359	9.54792	8.50121	8.60848	8.87046	8.66005	6.39978	8.95598	8.99416	8.11664	9.26818	9.51909	9.28498	9.35742
1549	MG-1-neg-10339761_st	NA	NA	4.57522	4.09162	4.70851	4.45845	3.28834	4.11623	5.19673	4.20043	3.66592	4.72947	4.15868	4.18469	4.4725	4.1396	4.43911	4.3504
1550	MG-1-neg-10339762_st	NA	NA	3.1816	3.36023	3.09612	3.21265	3.24756	3.34416	3.3099	3.30054	2.97461	3.00937	3.04048	3.00815	3.602	3.59996	3.76015	3.65404
1551	MG-1-neg-10339763_st	NA	NA	3.94435	5.06509	4.35963	4.45636	4.55833	5.0558	4.50913	4.70776	6.04237	4.72715	5.54566	5.4384	3.77093	4.27677	4.58539	4.21103
1552	MG-1-neg-10339767_st	NA	NA	4.32997	4.55181	4.54491	4.47556	3.51064	3.95517	3.89093	3.78558	3.98628	4.043	4.15775	4.06234	4.76921	4.88788	4.66972	4.7756
1553	MG-1-neg-10339768_st	NA	NA	4.28572	4.13196	4.0157	4.14446	4.41787	4.20867	4.3722	4.33291	5.56156	4.14544	5.29671	5.00124	4.43044	4.32148	4.32027	4.3574
1554	MG-1-neg-10339769_st	NA	NA	2.95609	2.90224	3.01032	2.95622	3.05777	3.04577	2.66714	2.92356	2.92922	2.71244	2.82746	2.82304	2.65857	2.88621	2.87896	2.80791
1555	MG-1-neg-10339770_st	NA	NA	2.9748	3.45799	3.14849	3.19376	2.74835	2.87516	3.07002	2.89784	2.58321	3.58247	2.7378	2.96782	3.28904	3.41385	3.21102	3.30463
1556	MG-1-neg-10339771_st	NA	NA	4.08456	3.91683	4.13193	4.04444	2.71892	3.56989	2.87179	3.05353	3.92217	3.13266	3.27972	3.44485	3.64253	3.56343	4.0013	3.73575
1557	MG-1-neg-10339772_st	NA	NA	7.08648	7.20545	7.47373	7.25522	6.48023	7.32176	6.82293	6.87497	6.66275	8.41581	7.76828	7.61561	7.3596	7.35373	7.04329	7.25221
1558	MG-1-neg-10339773_st	NA	NA	6.46992	5.13826	5.13787	5.58202	4.06031	4.27714	3.8447	4.06072	4.34076	4.61129	4.17404	4.37536	6.69559	6.01015	6.15074	6.28549
1559	MG-1-neg-10339776_st	NA	NA	3.85658	3.67164	3.61849	3.71557	3.16836	3.56264	3.57404	3.43501	3.87247	3.54965	3.85653	3.75955	3.67958	4.33037	3.63583	3.88193
1560	MG-1-neg-10339777_st	NA	NA	4.67163	4.21482	4.1677	4.35138	4.42146	4.42852	4.8609	4.5703	4.95207	4.32197	4.93821	4.73742	5.61293	4.34633	4.54408	4.83445
1561	MG-1-neg-10339778_st	NA	NA	3.7089	3.64651	4.15197	3.83579	2.66174	2.89169	3.03363	2.86235	2.9222	2.76674	3.11191	2.93362	3.93113	3.45087	3.60067	3.66089
1562	MG-1-neg-10339780_st	NA	NA	2.80861	3.27203	2.78197	2.9542	2.45463	2.82986	2.56582	2.61677	2.43568	2.82927	2.42252	2.56249	2.63906	2.83464	2.90751	2.79374
1563	MG-1-neg-10339782_st	NA	NA	3.54766	3.61492	3.4353	3.53263	3.78302	3.39774	3.38821	3.52299	3.46471	3.84205	2.83338	3.38004	3.65074	3.90287	3.60607	3.71989
1564	MG-1-neg-10339783_st	NA	NA	4.70004	4.91557	4.88298	4.83286	4.48727	4.44924	4.85551	4.59734	3.48472	3.90281	4.36749	3.91834	5.08315	4.73666	4.09619	4.63867
1565	MG-1-neg-10339784_st	NA	NA	4.26799	4.20971	4.61353	4.36374	3.339	3.57501	3.74013	3.55138	3.90924	3.68051	3.59197	3.72724	4.46663	4.29458	4.50013	4.42045
1566	MG-1-neg-10339788_st	NA	NA	4.43861	4.39037	4.88318	4.57072	4.73554	4.39602	5.02583	4.71913	5.82555	4.61643	4.1148	4.85226	4.62525	5.39646	4.75697	4.92623
1567	MG-1-neg-10339789_st	NA	NA	4.74911	4.57039	4.6241	4.64786	4.15672	4.29359	4.5186	4.32297	4.83401	4.51679	4.24122	4.53067	5.11396	4.93436	5.07016	5.03949
1568	MG-1-neg-10339790_st	NA	NA	3.3407	3.65742	3.44168	3.47993	2.40908	2.90312	2.46436	2.59219	3.03614	3.17713	2.80721	3.00683	3.37978	2.87113	3.40739	3.21943
1569	MG-1-neg-10339791_st	NA	NA	3.43575	3.22748	3.22201	3.29508	3.47403	2.99596	3.14581	3.20526	2.81292	3.08947	3.34082	3.08107	3.2292	3.13437	3.14223	3.1686
1570	MG-1-neg-10339792_st	NA	NA	4.67409	4.24216	4.52287	4.4797	3.88203	4.18632	3.98446	4.0176	4.84247	4.71296	4.72308	4.7595	4.46852	4.32538	4.45633	4.41674
1571	MG-1-neg-10339793_st	NA	NA	5.73636	5.55084	5.29867	5.52862	3.98798	4.80802	5.25882	4.68494	4.62224	5.41578	4.12423	4.72075	5.64925	5.60347	5.82576	5.69283
1572	MG-1-neg-10339795_st	NA	NA	3.25607	3.46875	3.74255	3.48912	4.17836	3.92863	3.96502	4.02401	4.03702	3.78192	3.86559	3.89484	3.8796	4.33813	3.6826	3.96678
1573	MG-1-neg-10339796_st	NA	NA	5.31009	4.41371	4.81951	4.84777	4.35721	4.28495	4.80658	4.48291	3.9614	4.75218	4.0604	4.25799	4.86383	4.69175	4.50018	4.68526
1574	MG-1-neg-10339797_st	NA	NA	5.48939	3.94169	4.31578	4.58229	2.64506	2.86991	2.81197	2.77565	2.78445	3.54988	3.71385	3.34939	5.54093	4.76824	4.38719	4.89879
1575	MG-1-neg-10339798_st	NA	NA	4.20667	4.49205	4.27804	4.32558	4.56771	3.75021	3.6032	3.97371	5.45607	4.06718	4.0832	4.53548	4.49509	4.05454	3.96026	4.16996
1576	MG-1-neg-10339799_st	NA	NA	2.88419	2.90832	2.72616	2.83956	2.98614	2.58357	2.99674	2.85548	2.68008	2.81799	3.03357	2.84388	3.73706	2.85523	2.91732	3.16987
1577	MG-1-neg-10339800_st	NA	NA	3.88768	4.062	4.20756	4.05241	4.60417	3.8654	3.83854	4.1027	3.85175	4.22472	4.02908	4.03518	3.95093	3.866	4.02124	3.94606
1578	MG-1-neg-10339801_st	NA	NA	5.00062	5.25667	4.89335	5.05021	4.22561	4.48494	5.08104	4.5972	3.01534	5.11646	2.87206	3.66795	5.28552	4.77666	5.22384	5.09534
1579	MG-1-neg-10339803_st	NA	NA	4.62171	3.82097	3.97483	4.13917	3.29943	3.70128	3.70451	3.56841	3.814	3.83974	3.6227	3.75881	4.26975	4.18637	4.01827	4.15813
1580	MG-1-neg-10339804_st	NA	NA	4.18372	3.76749	3.79566	3.91562	3.64536	3.70234	3.84774	3.73181	3.51638	3.72259	3.85433	3.69777	3.5277	3.31704	3.63443	3.49305
1581	MG-1-neg-10339805_st	NA	NA	6.40176	6.34368	6.59277	6.44607	5.19601	5.84176	5.59452	5.5441	5.3838	5.38841	6.11105	5.62775	6.30782	5.98063	5.99392	6.09413
1582	MG-1-neg-10339806_st	NA	NA	3.38428	2.83509	2.83025	3.01654	2.63199	2.61679	2.57961	2.60947	2.51822	2.56873	2.54667	2.54454	3.72054	3.00027	2.80797	3.17626
1583	MG-1-neg-10339808_st	NA	NA	4.89846	2.12439	3.63192	3.55159	3.54686	3.12962	4.08512	3.5872	2.70404	3.4218	3.56047	3.22877	3.02093	3.66928	2.90979	3.2
1584	MG-1-neg-10339809_st	NA	NA	7.57411	7.99782	7.59892	7.72362	7.08222	7.73725	7.4161	7.41186	7.30509	7.76296	7.71125	7.5931	7.67904	7.67174	7.86837	7.73972
1585	MG-1-neg-10339810_st	NA	NA	2.91942	3.44575	3.12962	3.16493	3.53983	4.31403	3.80703	3.88697	4.71405	2.922	3.61938	3.75181	3.24518	3.76603	3.24518	3.4188
1586	MG-1-neg-10339811_st	NA	NA	5.75203	4.54894	5.26033	5.1871	4.21154	5.54052	4.89579	4.88262	4.55136	5.2247	4.17161	4.64922	5.73982	5.31838	5.89153	5.64991
1587	MG-1-neg-10339813_st	NA	NA	3.30545	3.2798	3.41043	3.33189	3.16601	3.17053	3.20425	3.18026	3.06538	3.19987	3.08353	3.11626	2.94772	3.36167	3.05562	3.12167
1588	MG-1-neg-10339815_st	NA	NA	3.49053	3.01791	3.15309	3.22051	4.27998	4.14897	4.40648	4.27848	2.23279	3.18766	3.86648	3.09564	3.16817	3.35282	3.66147	3.39415
1589	MG-1-neg-10339816_st	NA	NA	6.05966	5.91645	6.09581	6.02398	3.44964	4.75058	4.60408	4.2681	2.8607	5.37739	3.62319	3.95376	5.32078	6.21381	5.7759	5.77016
1590	MG-1-neg-10339817_st	NA	NA	2.91348	2.95764	3.29204	3.05439	3.51122	2.64405	2.92598	3.02708	2.81234	3.03883	3.50129	3.11749	3.46845	2.98229	2.87758	3.10944
1591	MG-1-neg-10339818_st	NA	NA	2.94738	3.03209	3.00283	2.9941	2.71823	2.55459	2.50183	2.59155	2.3799	2.34598	2.95293	2.5596	2.909	2.66687	3.1471	2.90766
1592	MG-1-neg-10339819_st	NA	NA	6.02297	5.9708	5.56533	5.85303	4.51171	5.13455	4.73142	4.79256	5.81698	4.92228	4.12328	4.95418	5.89815	5.53208	5.3764	5.60221
1593	MG-1-neg-10339821_st	NA	NA	4.07256	3.18145	3.18498	3.47966	2.82177	3.16947	3.22304	3.07143	3.20482	3.06902	3.16425	3.14603	3.37511	3.32712	3.32505	3.34242
1594	MG-1-neg-10339824_st	NA	NA	3.2843	3.20454	3.28907	3.2593	3.17818	3.33578	3.64227	3.38541	3.00771	2.73943	2.97085	2.906	3.20842	3.8802	3.43603	3.50822
1595	MG-1-neg-10339826_st	NA	NA	4.49353	3.54012	3.76847	3.93404	2.79259	3.30667	3.06429	3.05452	4.08643	3.75955	3.88521	3.9104	5.05026	3.57432	4.63149	4.41869
1596	MG-1-neg-10339827_st	NA	NA	4.58789	4.11588	3.94476	4.21617	3.58948	3.52106	3.81875	3.6431	3.07425	4.82843	4.22337	4.04202	4.55109	3.81745	4.41685	4.2618
1597	MG-1-neg-10339828_st	NA	NA	4.34486	4.28836	4.56569	4.39964	4.22951	3.57224	3.9781	3.92661	4.86155	3.64064	4.02759	4.1766	4.42866	4.42496	4.08386	4.31249
1598	MG-1-neg-10339829_st	NA	NA	3.99245	4.62087	4.14076	4.25136	2.89815	4.18827	3.66398	3.58347	5.28322	4.12622	5.15986	4.85643	4.1708	4.83982	5.21396	4.74152
1599	MG-1-neg-10339830_st	NA	NA	12.5769	12.4705	12.5903	12.5459	11.374	12.0152	11.9591	11.7828	10.5939	12.0579	11.8437	11.4985	12.3881	12.5192	12.5891	12.4988
1600	MG-1-neg-10339831_st	NA	NA	4.46609	3.82209	3.99533	4.0945	2.68364	2.918	2.98733	2.86299	2.73174	3.01332	2.64583	2.79696	4.02965	4.08879	2.89589	3.67144
1601	MG-1-neg-10339832_st	NA	NA	3.30053	4.3002	4.89028	4.16367	3.12454	3.31751	2.97734	3.1398	2.8829	3.27231	2.7378	2.96434	4.4099	3.67204	3.68904	3.92366
1602	MG-1-neg-10339833_st	NA	NA	2.80569	2.70589	2.71844	2.74334	2.62925	2.66649	2.88604	2.72726	2.63235	2.78606	2.67944	2.69928	2.91672	2.75768	2.6626	2.779
1603	MG-1-neg-10339834_st	NA	NA	4.20376	3.20009	3.94344	3.78243	2.7462	2.60454	2.78529	2.71201	2.43107	3.51586	3.93968	3.29554	4.2033	5.25681	4.59324	4.68445
1604	MG-1-neg-10339835_st	NA	NA	3.65062	3.42709	3.64611	3.57461	3.74219	3.69906	4.13983	3.86036	2.72093	3.51586	2.85162	3.02947	4.22799	3.46905	3.83906	3.84537
1605	MG-1-neg-10339837_st	NA	NA	4.5084	4.02033	3.97713	4.16862	4.04248	4.11872	4.13999	4.1004	3.5599	3.8742	3.89055	3.77488	4.37462	4.22448	3.94736	4.18216
1606	MG-1-neg-10339838_st	NA	NA	2.96666	3.00232	2.96662	2.97853	2.41347	2.60255	2.75212	2.58938	3.00089	2.54668	2.62815	2.72524	2.90927	2.83704	2.67893	2.80842
1607	MG-1-neg-10339839_st	NA	NA	3.29957	2.97698	3.23046	3.169	2.59416	3.013	3.02308	2.87675	3.3082	3.05892	3.03913	3.13541	3.14294	3.6281	3.29746	3.35617
1608	MG-1-neg-10339840_st	NA	NA	3.74861	3.83084	3.6899	3.75645	2.93107	3.20079	3.27877	3.13688	3.39958	3.30849	2.93287	3.21365	3.29546	3.5857	4.45599	3.77905
1609	MG-1-neg-10339841_st	NA	NA	3.73129	2.88074	3.53489	3.38231	2.82461	2.86085	2.47522	2.72023	2.52526	2.63803	2.85736	2.67355	3.78873	3.40998	3.70864	3.63578
1610	MG-1-neg-10339842_st	NA	NA	3.9666	3.52275	3.88955	3.79297	3.27495	2.81966	3.58258	3.22573	3.04814	3.25928	2.56659	2.958	3.79973	3.66122	3.72906	3.73
1611	MG-1-neg-10339843_st	NA	NA	2.59556	2.38245	2.28703	2.42168	2.41347	2.46936	2.46653	2.44979	3.00823	2.38661	2.88253	2.75912	2.51425	2.51393	2.42715	2.48511
1612	MG-1-neg-10339844_st	NA	NA	3.34097	3.17388	3.73337	3.41608	3.06317	2.50942	3.59143	3.05467	2.58619	3.05361	3.34299	2.99426	2.93052	3.04896	3.25734	3.07894
1613	MG-1-neg-10339845_st	NA	NA	3.07779	3.3244	3.61336	3.33852	3.00522	3.62749	3.12583	3.25285	3.72962	3.19619	3.09715	3.34099	3.2833	3.85007	3.07522	3.40286
1614	MG-1-neg-10339846_st	NA	NA	3.33065	3.30741	3.08941	3.24249	3.32613	3.07225	3.16592	3.1881	3.33262	2.99455	3.05809	3.12842	3.00104	3.06404	2.78969	2.95159
1615	MG-1-neg-10339847_st	NA	NA	3.33007	2.66773	3.4425	3.14676	3.31581	2.61021	2.84834	2.92479	2.79254	3.1325	3.08157	3.00221	3.34785	2.98485	3.1857	3.1728
1616	MG-1-neg-10339848_st	NA	NA	5.40124	4.51611	5.25572	5.05769	4.08912	4.96326	4.96501	4.67247	3.81996	6.53684	6.08674	5.48118	5.49848	5.04006	4.42634	4.98829
1617	MG-1-neg-10339850_st	NA	NA	5.56236	5.16981	5.06258	5.26492	4.91678	4.79122	5.01082	4.90627	5.29794	4.8783	4.70007	4.95877	5.37137	5.59654	5.24755	5.40515
1618	MG-1-neg-10339851_st	NA	NA	4.24103	3.86361	4.65051	4.25172	3.57919	3.68802	3.48784	3.58502	4.13627	3.5428	3.82182	3.83363	4.6124	4.07522	4.05276	4.24679
1619	MG-1-neg-10339852_st	NA	NA	3.44978	3.41762	3.24899	3.37213	2.88838	2.71066	3.34794	2.98233	3.67778	3.19582	3.55038	3.47466	3.39005	3.99734	3.74261	3.71
1620	MG-1-neg-10339853_st	NA	NA	7.66506	7.63984	7.74726	7.68405	6.39315	6.73636	6.71818	6.6159	5.30731	7.09802	6.9819	6.46241	7.69802	7.51811	7.43217	7.54944
1621	MG-1-neg-10339854_st	NA	NA	2.7021	2.47645	2.65453	2.61103	2.62917	2.89425	2.48907	2.67083	2.78211	2.55258	2.48935	2.60801	2.58658	2.69667	2.6728	2.65202
1622	MG-1-neg-10339855_st	NA	NA	3.38054	2.3484	3.05093	2.92662	2.56799	2.54271	2.63344	2.58138	2.40412	2.41074	2.3671	2.39399	2.82525	2.9313	2.47312	2.74322
1623	MG-1-neg-10339856_st	NA	NA	3.03925	3.35342	3.17976	3.19081	3.29649	3.12962	2.54077	2.98896	3.02176	3.66595	4.47043	3.71938	3.16737	3.57574	4.26197	3.66836
1624	MG-1-neg-10339857_st	NA	NA	5.31024	5.56029	5.39526	5.42193	5.2613	5.67739	5.12134	5.35334	6.91756	5.33733	6.5675	6.27413	5.18269	5.15658	4.88523	5.07483
1625	MG-1-neg-10339858_st	NA	NA	3.22317	3.49634	3.59049	3.43667	3.18386	3.00128	2.8483	3.01115	2.43126	2.94893	3.01074	2.79698	2.87205	3.40104	3.11245	3.12852
1626	MG-1-neg-10339859_st	NA	NA	6.09231	5.63357	5.93828	5.88805	5.61273	4.88914	4.61982	5.04056	4.45484	5.30711	4.96469	4.90888	5.71501	5.87419	5.69535	5.76152
1627	MG-1-neg-10339860_st	NA	NA	5.63881	5.35177	6.12103	5.70387	4.30101	5.39437	5.26598	4.98712	4.99663	4.99355	4.58946	4.85988	6.27171	5.90109	5.3877	5.8535
1628	MG-1-neg-10339861_st	NA	NA	8.08313	7.89727	7.94931	7.97657	4.98665	6.46862	6.95883	6.13803	5.09122	6.43178	3.72622	5.08307	8.19701	7.9953	7.85018	8.01416
1629	MG-1-neg-10339863_st	NA	NA	4.39622	4.2114	4.03953	4.21572	2.96042	2.93649	2.99765	2.96485	4.373	2.98646	3.48501	3.61482	3.25218	3.75755	3.80133	3.60369
1630	MG-1-neg-10339864_st	NA	NA	4.16144	4.98561	4.57948	4.57551	4.68515	4.65064	4.4934	4.60973	4.71062	5.10252	5.69037	5.16784	4.99401	4.45831	5.11761	4.85664
1631	MG-1-neg-10339865_st	NA	NA	7.61842	7.06792	7.04672	7.24435	5.59373	6.26176	6.99755	6.28434	4.10606	5.39941	4.88149	4.79565	6.52169	6.53501	6.88832	6.64834
1632	MG-1-neg-10339866_st	NA	NA	4.77351	5.16644	4.5977	4.84588	3.25298	4.10725	4.23956	3.8666	4.95034	4.36135	4.80119	4.70429	4.35683	4.45301	4.49588	4.43524
1633	MG-1-neg-10339867_st	NA	NA	6.73604	5.8607	6.54048	6.37907	3.80998	4.58694	4.7787	4.39187	3.78224	6.14861	4.38844	4.7731	6.41006	6.65635	7.21039	6.75893
1634	MG-1-neg-10339868_st	NA	NA	3.98069	3.90643	4.14469	4.0106	2.86497	3.094	3.24213	3.06703	3.30277	3.09263	3.41036	3.26859	3.27999	3.57696	3.83136	3.56277
1635	MG-1-neg-10339869_st	NA	NA	5.47392	5.71862	5.63889	5.61048	4.71418	5.50971	4.52112	4.915	4.97934	4.84452	4.98239	4.93542	6.55703	6.29823	6.028	6.29442
1636	MG-1-neg-10339870_st	NA	NA	2.8923	2.90838	3.33284	3.04451	2.8031	2.61648	2.63079	2.68346	2.52793	3.96569	2.90206	3.13189	3.10519	3.22164	3.05809	3.1283
1637	MG-1-neg-10339871_st	NA	NA	2.87317	2.83453	2.57245	2.76005	2.78063	2.56859	3.27322	2.87415	2.91822	2.5987	2.71954	2.74549	2.49834	2.76551	2.73274	2.66553
1638	MG-1-neg-10339872_st	NA	NA	7.07673	6.40199	6.82173	6.76682	4.41109	5.06703	6.24385	5.24065	3.19996	4.84895	4.97625	4.34172	7.09263	6.82143	6.97498	6.96301
1639	MG-1-neg-10339875_st	NA	NA	4.37366	4.2451	3.83377	4.15085	4.27133	3.83056	4.29859	4.13349	4.65239	3.93172	4.3456	4.3099	4.04973	4.89554	4.52989	4.49172
1640	MG-1-neg-10339878_st	NA	NA	7.87385	7.12601	7.61262	7.53749	6.01361	6.04078	6.50776	6.18738	5.32563	6.74939	5.18051	5.75184	7.69877	7.1773	7.6467	7.50759
1641	MG-1-neg-10339879_st	NA	NA	2.81392	2.43572	2.98693	2.74552	2.54763	2.69427	2.56108	2.60099	2.42131	2.60023	2.67042	2.56399	3.17223	2.62568	2.71729	2.8384
1642	MG-1-neg-10339880_st	NA	NA	3.73973	3.62418	3.51758	3.62716	2.71823	3.22578	2.8563	2.93343	3.11145	3.13222	3.004	3.08255	2.93851	3.77065	3.21259	3.30725
1643	MG-1-neg-10339882_st	NA	NA	3.11731	3.48654	2.90744	3.17043	2.79767	3.48333	3.06566	3.11556	2.57308	3.0431	2.71471	2.77696	3.22132	2.88327	3.36332	3.15597
1644	MG-1-neg-10339883_st	NA	NA	4.22141	3.30659	3.98761	3.83853	3.30704	3.24783	3.2579	3.27092	2.68008	3.21339	3.08245	2.99197	3.76132	4.03801	3.26722	3.68885
1645	MG-1-neg-10339884_st	NA	NA	3.50412	3.33991	3.34733	3.39712	2.83994	2.81548	3.43741	3.03094	3.16174	3.18346	2.94705	3.09742	3.37516	3.10847	3.35043	3.27802
1646	MG-1-neg-10339886_st	NA	NA	5.45143	4.85822	5.07737	5.129	4.63034	3.92193	5.05841	4.53689	3.18835	4.4453	3.6503	3.76131	4.95582	4.93559	5.3775	5.08964
1647	MG-1-neg-10339887_st	NA	NA	5.36699	6.09298	6.29331	5.91776	4.4321	4.89244	4.48974	4.60476	3.9119	5.05132	4.3946	4.45261	5.29708	5.16654	5.47345	5.31235
1648	MG-1-neg-10339888_st	NA	NA	6.62939	6.1742	6.59166	6.46508	3.92581	4.38919	4.81043	4.37514	3.7825	5.30275	3.56298	4.21608	6.60156	6.61384	6.31154	6.50898
1649	MG-1-neg-10339890_st	NA	NA	8.0218	8.03767	8.04623	8.03523	7.28283	7.66508	7.42874	7.45888	6.86431	7.7277	7.51455	7.36885	7.70668	7.96221	8.05321	7.90737
1650	MG-1-neg-10339891_st	NA	NA	5.43416	4.70959	4.14428	4.76268	3.99603	3.81325	3.29448	3.70125	3.1828	4.30328	4.21889	3.90165	4.28213	3.79008	4.48676	4.18633
1651	MG-1-neg-10339892_st	NA	NA	2.40085	2.32067	2.65582	2.45911	2.16929	2.31528	2.68337	2.38931	2.31528	2.34192	2.21468	2.29063	2.42356	2.28565	2.30954	2.33958
1652	MG-1-neg-10339893_st	NA	NA	3.67401	4.10986	3.90139	3.89509	4.04817	3.71116	3.43368	3.731	3.55673	3.26713	4.41446	3.74611	3.52774	3.63644	3.21481	3.45966
1653	MG-1-neg-10339894_st	NA	NA	7.01441	7.2595	7.13035	7.13475	6.854	7.24965	6.99169	7.03178	8.26815	7.0046	6.94233	7.40503	6.67954	7.39333	6.69039	6.92108
1654	MG-1-neg-10339895_st	NA	NA	3.67529	3.91055	4.15619	3.91401	3.99568	3.96424	3.74049	3.90014	4.94954	3.86428	4.2545	4.35611	4.13553	3.85231	3.9734	3.98708
1655	MG-1-neg-10339896_st	NA	NA	3.48108	4.10804	3.77663	3.78858	3.19382	2.81503	2.92024	2.97636	3.66759	3.6333	2.98447	3.42845	3.56737	3.86377	3.0964	3.50918
1656	MG-1-neg-10339897_st	NA	NA	4.33573	4.05227	3.5271	3.9717	3.69388	3.8419	4.13579	3.89053	4.19144	4.01782	4.21562	4.14162	3.87729	3.60986	3.74536	3.74417
1657	MG-1-neg-10339898_st	NA	NA	3.7111	3.18711	3.14216	3.34679	3.05995	3.15074	3.3017	3.1708	3.59459	3.00472	4.16492	3.58808	3.35298	3.24304	3.0451	3.21371
1658	MG-1-neg-10339899_st	NA	NA	3.07876	3.30132	2.8472	3.07576	2.64207	2.85014	2.75257	2.74826	2.43461	2.59886	2.70416	2.57921	3.4388	2.98214	3.38926	3.27006
1659	MG-1-neg-10339901_st	NA	NA	3.9075	3.38371	3.2649	3.5187	4.10819	3.58428	2.97194	3.5548	3.27298	3.56373	2.81547	3.2174	3.66196	2.79516	2.77378	3.07697
1660	MG-1-neg-10339902_st	NA	NA	6.82108	5.38054	5.88653	6.02938	3.74079	5.14197	5.1063	4.66302	4.76225	4.95899	4.27071	4.66398	6.05657	5.27169	5.71497	5.68108
1661	MG-1-neg-10339903_st	NA	NA	2.72555	2.64435	2.87956	2.74982	2.78814	2.78735	2.8256	2.80036	3.0497	2.47868	3.03822	2.85553	3.00189	3.35633	2.92908	3.09577
1662	MG-1-neg-10339904_st	NA	NA	5.71472	5.15715	6.20747	5.69311	4.43143	5.59619	5.41118	5.14626	3.5722	5.23767	4.66934	4.49307	6.08344	6.33854	5.69036	6.03745
1663	MG-1-neg-10339905_st	NA	NA	4.84216	5.68826	5.63484	5.38842	4.87879	5.16309	4.30287	4.78159	6.60473	5.43879	5.88177	5.97509	5.18436	5.5765	5.21613	5.32567
1664	MG-1-neg-10339906_st	NA	NA	4.26381	4.0802	3.7229	4.0223	3.53173	3.82476	3.90831	3.75493	3.65144	3.60938	4.16363	3.80815	4.27079	3.96785	3.95231	4.06365
1665	MG-1-neg-10339907_st	NA	NA	4.70435	4.87551	4.27443	4.6181	3.78645	4.81452	4.19658	4.26585	3.07344	3.84891	2.57098	3.16444	4.47087	4.82512	4.87945	4.72515
1666	MG-1-neg-10339908_st	NA	NA	4.08814	4.0678	3.41682	3.85759	3.84652	3.67208	3.29672	3.60511	4.181	3.74178	4.38165	4.10148	3.47524	3.3581	3.71369	3.51568
1667	MG-1-neg-10339909_st	NA	NA	4.99058	3.50645	3.76906	4.0887	3.53254	3.16388	3.38186	3.35943	3.10807	3.17642	3.58642	3.2903	3.59967	4.68742	4.34334	4.21014
1668	MG-1-neg-10339910_st	NA	NA	3.27115	3.39207	3.32709	3.3301	3.58891	3.18501	3.65027	3.47473	3.11076	3.14436	3.04619	3.10044	3.69343	3.91903	3.4647	3.69239
1669	MG-1-neg-10339911_st	NA	NA	5.03659	5.08619	4.62908	4.91728	4.3925	3.6812	4.85678	4.31016	5.1599	5.79146	4.87725	5.2762	4.02859	4.90719	4.35501	4.43026
1670	MG-1-neg-10339912_st	NA	NA	4.01521	4.09617	4.72545	4.27894	4.31942	4.18097	3.77089	4.09042	4.41364	4.18048	4.50149	4.36521	3.72467	3.66879	4.3638	3.91909
1671	MG-1-neg-10339913_st	NA	NA	2.53163	2.40928	2.58709	2.50934	2.8085	2.47581	2.4454	2.57657	2.63737	2.48447	2.4364	2.51941	2.51724	2.59987	2.41936	2.51215
1672	MG-1-neg-10339914_st	NA	NA	5.89151	5.18363	5.79571	5.62362	3.88971	4.71214	4.20815	4.27	4.58741	4.80013	4.04811	4.47855	5.55934	5.08434	5.13062	5.2581
1673	MG-1-neg-10339915_st	NA	NA	4.57023	4.33797	4.87146	4.59322	3.43084	4.2315	3.55114	3.73783	4.89026	4.05103	3.73682	4.22604	4.43943	4.60319	5.0707	4.70444
1674	MG-1-neg-10339916_st	NA	NA	2.87446	3.11208	3.55042	3.17899	3.4042	2.776	2.95604	3.04541	3.3418	3.12757	3.29101	3.25346	3.01912	3.0536	3.30766	3.12679
1675	MG-1-neg-10339917_st	NA	NA	6.23879	6.39745	6.1751	6.27045	4.75317	5.5134	5.57506	5.28055	6.25703	5.36881	5.62566	5.7505	6.02175	5.59364	5.36926	5.66155
1676	MG-1-neg-10339918_st	NA	NA	2.79893	3.23739	3.20627	3.08086	2.66174	2.72064	2.82257	2.73499	3.05707	2.77696	2.42252	2.75218	2.7576	2.94091	2.95737	2.88529
1677	MG-1-neg-10339919_st	NA	NA	4.95398	4.81973	4.13557	4.63643	4.32406	4.11085	4.67625	4.37039	5.44196	4.64222	4.00327	4.69582	4.94084	5.0232	4.92408	4.9627
1678	MG-1-neg-10339920_st	NA	NA	4.4961	3.6911	4.12294	4.10338	3.40963	3.76663	3.65738	3.61121	3.37896	3.5239	3.7243	3.54238	3.6403	4.16764	3.86605	3.89133
1679	MG-1-neg-10339921_st	NA	NA	5.04348	4.35821	5.25477	4.88549	4.56491	4.18504	4.18049	4.31015	4.72851	4.14532	3.73291	4.20225	4.87916	4.63396	5.19468	4.9026
1680	MG-1-neg-10339922_st	NA	NA	2.91829	3.17121	2.69885	2.92945	2.52367	2.81096	2.68302	2.67255	2.59095	2.51043	2.89785	2.66641	3.54162	2.96738	2.93444	3.14781
1681	MG-1-neg-10339923_st	NA	NA	5.66794	5.93685	5.70605	5.77028	4.71724	5.95747	5.28111	5.31861	7.25414	6.16211	5.65678	6.35768	5.73884	6.27366	5.95136	5.98796
1682	MG-1-neg-10339924_st	NA	NA	3.03566	3.0524	3.20998	3.09935	3.43916	3.06359	3.12394	3.2089	3.16911	3.12992	3.05213	3.11705	2.91407	3.12409	2.96494	3.00103
1683	MG-1-neg-10339925_st	NA	NA	7.97076	6.38777	6.83961	7.06605	5.17236	4.9425	5.36856	5.16114	4.10404	5.52311	5.12439	4.91718	6.72703	6.2006	6.22788	6.38517
1684	MG-1-neg-10339926_st	NA	NA	6.22535	5.02082	5.72668	5.65762	3.59729	4.22685	4.71687	4.18034	3.64276	4.73896	3.89942	4.09371	5.79655	5.6633	5.68446	5.71477
1685	MG-1-neg-10339927_st	NA	NA	3.1348	2.63999	3.14434	2.97304	2.99535	2.52662	3.43791	2.98663	2.54902	2.56251	3.01185	2.70779	2.96148	2.93353	2.71147	2.86883
1686	MG-1-neg-10339929_st	NA	NA	3.84463	3.74719	4.11834	3.90338	3.6723	4.76524	4.97453	4.47069	3.86369	4.97382	3.1362	3.99124	3.99861	3.682	4.23312	3.97124
1687	MG-1-neg-10339930_st	NA	NA	5.96678	6.23855	6.9693	6.39154	3.48125	4.38726	4.75248	4.207	3.33185	4.0584	2.91065	3.43363	5.97793	6.04797	5.68149	5.90246
1688	MG-1-neg-10339932_st	NA	NA	5.79937	6.10784	5.25771	5.72164	5.10393	5.28293	4.9627	5.11652	5.27093	4.93438	5.56229	5.25587	5.32675	5.62171	5.4741	5.47419
1689	MG-1-neg-10339933_st	NA	NA	3.11378	2.98502	2.65525	2.91802	3.02901	3.13339	2.60146	2.92129	2.56905	2.70288	2.64342	2.63845	3.197	2.8852	2.76622	2.94947
1690	MG-1-neg-10339934_st	NA	NA	3.90196	4.59719	4.18576	4.2283	3.22212	3.60683	3.67116	3.50004	2.48208	3.61369	3.50625	3.20067	4.14925	3.38559	3.41757	3.65081
1691	MG-1-neg-10339935_st	NA	NA	4.70342	3.54957	3.72762	3.99354	3.92053	3.38348	4.5566	3.95354	3.367	3.43497	2.91239	3.23812	4.48042	4.76302	5.2316	4.82501
1692	MG-1-neg-10339937_st	NA	NA	2.92542	2.94326	2.89337	2.92068	2.47288	2.63259	2.6358	2.58042	2.8745	3.37855	2.43792	2.89699	3.12962	3.16737	2.8745	3.05716
1693	MG-1-neg-10339938_st	NA	NA	4.68294	3.35193	3.4952	3.84336	2.93847	3.01067	2.93024	2.95979	2.66132	3.11417	2.73174	2.83574	4.24005	3.45767	3.37003	3.68925
1694	MG-1-neg-10339941_st	NA	NA	3.59026	3.81257	3.47334	3.62539	3.13751	3.42659	3.16406	3.24272	3.12399	3.79726	3.36297	3.42807	3.36379	3.84487	3.22492	3.47786
1695	MG-1-neg-10339942_st	NA	NA	3.45052	2.85716	4.21482	3.5075	3.05754	3.3322	2.98444	3.12473	2.50526	2.80289	2.38929	2.56582	4.89846	3.44209	3.24518	3.86191
1696	MG-1-neg-10339943_st	NA	NA	3.59026	3.81257	3.47334	3.62539	3.13751	3.42659	3.16406	3.24272	3.12399	3.79726	3.36297	3.42807	3.36379	3.84487	3.22492	3.47786
1697	MG-1-neg-10339944_st	NA	NA	5.06621	4.91141	4.67551	4.88438	4.56773	5.0259	4.1967	4.59678	6.23591	4.9601	5.43896	5.54499	4.50693	4.99535	4.25601	4.5861
1698	MG-1-neg-10339946_st	NA	NA	2.53471	2.86402	2.56172	2.65348	2.53376	2.41205	2.92333	2.62305	2.88333	2.44834	2.38929	2.57365	2.92546	2.55487	3.1026	2.86098
1699	MG-1-neg-10339947_st	NA	NA	6.4047	6.28973	6.49614	6.39686	5.57624	6.67511	6.5083	6.25322	7.10155	6.13982	5.97957	6.40698	7.06448	6.85349	6.80959	6.90919
1700	MG-1-neg-10339948_st	NA	NA	4.15296	4.48061	3.72465	4.11941	4.03956	4.11288	4.02203	4.05816	4.95426	4.32382	4.67105	4.64971	3.92549	4.25341	4.06561	4.0815
1701	MG-1-neg-10339949_st	NA	NA	8.98594	9.68907	9.80574	9.49358	9.95566	9.67126	10.4912	10.0394	10.3335	9.69323	10.5228	10.1832	8.84788	9.10294	9.21839	9.0564
1702	MG-1-neg-10339950_st	NA	NA	2.97425	2.81068	2.70112	2.82868	2.54299	2.71155	2.52071	2.59175	2.65674	2.59755	2.81635	2.69021	2.78957	2.51503	2.93069	2.7451
1703	MG-1-neg-10339951_st	NA	NA	3.39492	2.98873	3.41956	3.26774	3.20651	3.85375	5.02047	4.02691	3.68517	3.69876	3.11339	3.4991	3.13332	3.60787	3.49355	3.41158
1704	MG-1-neg-10339952_st	NA	NA	4.15106	3.14008	3.64925	3.6468	3.19721	2.60433	2.83531	2.87895	2.50314	3.71074	3.09263	3.10217	4.30359	3.29886	3.70163	3.76802
1705	MG-1-neg-10339954_st	NA	NA	6.96389	5.83798	6.36291	6.38826	6.62183	6.50441	6.56615	6.56413	3.83552	6.40379	6.1179	5.4524	7.29935	7.01724	7.01647	7.11102
1706	MG-1-neg-10339955_st	NA	NA	6.64955	6.41699	6.0802	6.38225	5.43056	5.30921	5.41983	5.38653	4.44733	5.11195	5.05259	4.87062	6.29014	5.80069	5.95495	6.01526
1707	MG-1-neg-10339958_st	NA	NA	2.82116	3.006	2.41606	2.74774	2.58264	2.73848	2.84846	2.72319	2.50314	2.46523	2.80183	2.59006	2.59061	2.67795	2.49606	2.5882
1708	MG-1-neg-10339959_st	NA	NA	9.01669	9.42029	9.35812	9.26503	9.09866	9.27316	9.10262	9.15815	10.6859	9.49603	10.2346	10.1389	9.31069	9.40314	9.36437	9.3594
1709	MG-1-neg-10339960_st	NA	NA	5.4084	5.19239	4.57718	5.05932	4.86848	5.051	4.46525	4.79491	3.70719	4.68149	5.11279	4.50049	6.05988	6.03624	5.14532	5.74715
1710	MG-1-neg-10339962_st	NA	NA	3.59331	3.33056	3.63767	3.52051	2.91625	2.99339	2.662	2.85722	3.52222	3.76163	3.30344	3.5291	3.25255	3.01617	2.53275	2.93382
1711	MG-1-neg-10339964_st	NA	NA	2.62432	2.6328	2.71746	2.65819	2.80997	2.74037	2.61586	2.72207	2.11484	2.37966	3.21587	2.57012	2.65134	2.3264	2.47419	2.48398
1712	MG-1-neg-10339965_st	NA	NA	5.52939	4.96863	5.366	5.28801	3.55209	4.78077	4.86439	4.39908	5.08681	4.89499	3.97644	4.65275	5.34551	4.95391	5.18889	5.16277
1713	MG-1-neg-10339966_st	NA	NA	4.26422	3.52617	3.7024	3.83093	3.79921	3.28436	3.5167	3.53342	4.68242	3.70282	4.024	4.13641	3.62776	3.39394	4.20566	3.74246
1714	MG-1-neg-10339967_st	NA	NA	6.49472	6.21769	6.06606	6.25949	6.67923	6.44046	6.06237	6.39402	8.21469	6.51561	6.7704	7.1669	6.12945	6.39415	6.27443	6.26601
1715	MG-1-neg-10339969_st	NA	NA	5.22983	4.79905	5.31543	5.11477	3.83315	2.93217	3.83117	3.53217	4.2247	4.28451	3.91692	4.14204	4.95069	4.58605	4.89131	4.80935
1716	MG-1-neg-10339970_st	NA	NA	3.20861	3.30316	2.93819	3.14999	2.95438	2.63179	3.16667	2.91761	3.04684	3.19642	2.96454	3.06927	2.95051	2.89622	2.86936	2.90537
1717	MG-1-neg-10339971_st	NA	NA	3.24103	3.42506	3.50612	3.39074	3.54118	3.4535	3.19445	3.39638	4.01585	3.4769	3.85405	3.78227	3.03189	3.45799	2.75512	3.08166
1718	MG-1-neg-10339972_st	NA	NA	4.40273	3.81831	4.29782	4.17296	3.626	4.69738	3.38621	3.9032	4.83168	3.81068	3.67584	4.10607	4.14596	4.23908	3.91604	4.10036
1719	MG-1-neg-10339973_st	NA	NA	3.99034	3.16737	3.24953	3.46908	3.08122	3.04707	2.84898	2.99242	2.86335	2.90494	2.92644	2.89824	3.66132	3.47523	3.66359	3.60005
1720	MG-1-neg-10339974_st	NA	NA	5.42995	5.4959	5.64758	5.52448	3.55731	4.87408	3.86432	4.09857	3.87158	4.66129	4.43317	4.32201	5.74484	5.746	5.40564	5.63216
1721	MG-1-neg-10339975_st	NA	NA	4.39902	4.70416	4.51152	4.53823	4.17443	4.63283	4.43201	4.41309	4.89323	4.35775	4.71851	4.6565	4.29452	4.51331	4.47651	4.42811
1722	MG-1-neg-10339976_st	NA	NA	5.81447	5.3559	6.22234	5.79757	5.89683	5.40575	6.23633	5.8463	7.06341	6.13072	7.14953	6.78122	6.16989	6.39283	6.30353	6.28875
1723	MG-1-neg-10339977_st	NA	NA	4.44269	4.38486	4.9578	4.59512	4.49864	4.53087	4.92217	4.65056	5.10962	5.23659	4.44312	4.92978	5.34138	5.11049	5.45849	5.30345
1724	MG-1-neg-10339978_st	NA	NA	4.57323	5.94529	6.29206	5.60353	6.43924	6.19859	6.07032	6.23605	9.24155	5.46431	7.88891	7.53159	5.75182	6.35656	4.85566	5.65468
1725	MG-1-neg-10339979_st	NA	NA	3.38358	2.86933	2.79487	3.01593	2.66954	2.95463	3.24731	2.95716	3.06221	2.52267	2.49266	2.69252	2.71089	2.77075	2.82543	2.76902
1726	MG-1-neg-10339981_st	NA	NA	4.59999	3.9153	3.95995	4.15841	3.40801	3.59146	3.9917	3.66372	4.89032	4.51067	3.82867	4.40989	4.55459	4.23345	3.6132	4.13375
1727	MG-1-neg-10339982_st	NA	NA	8.59299	8.28987	8.64737	8.51008	7.44418	7.80263	7.83942	7.69541	7.42163	8.22023	8.12968	7.92385	8.39671	8.47504	8.47332	8.44836
1728	MG-1-neg-10339983_st	NA	NA	3.71424	3.42153	3.70149	3.61242	3.43192	3.68089	3.46701	3.5266	3.20047	3.14656	3.32559	3.22421	3.72754	3.36568	3.34253	3.47858
1729	MG-1-neg-10339985_st	NA	NA	5.309	5.10964	5.17822	5.19895	5.23123	5.53769	5.22518	5.33137	6.88625	5.74186	6.10626	6.24479	5.1379	5.20163	5.17292	5.17082
1730	MG-1-neg-10339986_st	NA	NA	5.19315	3.97236	4.76434	4.64328	3.53237	3.90076	3.54731	3.66015	3.83899	4.80917	3.70474	4.11763	5.37931	5.3501	5.57548	5.43496
1731	MG-1-neg-10339987_st	NA	NA	4.51414	3.43917	3.70973	3.88768	2.87564	3.16813	3.56556	3.20311	2.83316	2.99339	2.79628	2.87427	3.34477	2.98163	3.40692	3.24444
1732	MG-1-neg-10339989_st	NA	NA	6.25781	6.01677	5.61713	5.9639	3.98078	4.3159	5.07811	4.45826	3.80948	4.23856	3.90026	3.98277	5.53189	5.49668	5.12707	5.38522
1733	MG-1-neg-10339990_st	NA	NA	5.21431	4.05604	4.59325	4.6212	4.1026	6.0514	6.46355	5.53918	3.49888	6.27988	5.10179	4.96018	4.62	4.69952	4.51055	4.61003
1734	MG-1-neg-10339991_st	NA	NA	3.87054	3.38314	3.8157	3.6898	3.51372	4.04487	3.38679	3.64846	4.41848	3.26056	3.05896	3.57934	3.39615	3.58111	3.43725	3.4715
1735	MG-1-neg-10339992_st	NA	NA	3.19564	2.9953	3.35328	3.18141	2.78345	2.75736	2.98952	2.84345	2.33389	2.97615	2.8962	2.73541	3.04615	2.77211	3.03136	2.94987
1736	MG-1-neg-10339995_st	NA	NA	4.71371	3.84092	4.57507	4.37657	3.58447	3.24681	3.57815	3.46981	5.22081	3.65313	4.06761	4.31385	4.00082	4.31719	3.79304	4.03702
1737	MG-1-neg-10339996_st	NA	NA	3.46578	3.43906	3.22771	3.37752	3.43711	3.12628	3.54944	3.37094	3.57659	3.30176	3.20802	3.36212	3.4031	3.90542	3.7368	3.68177
1738	MG-1-neg-10339997_st	NA	NA	4.25936	4.22626	4.42936	4.30499	2.84246	3.84737	3.77722	3.48901	3.86237	5.05987	3.22289	4.04837	4.53064	4.0027	4.23398	4.25577
1739	MG-1-neg-10339998_st	NA	NA	5.9028	5.08193	5.42793	5.47089	3.57665	3.23479	3.8559	3.55578	2.75265	4.29478	3.35255	3.46666	4.82599	4.18073	5.35524	4.78732
1740	MG-1-neg-10339999_st	NA	NA	6.48935	6.05423	6.04324	6.19561	5.27755	6.42507	6.59253	6.09838	6.54728	6.32705	6.6799	6.51808	5.9006	6.02091	5.71672	5.87941
1741	MG-1-neg-10340000_st	NA	NA	4.03657	2.8966	3.5692	3.50079	3.23931	2.88105	3.14965	3.09	3.12071	2.98253	2.81927	2.97417	2.96652	3.08182	3.33769	3.12867
1742	MG-1-neg-10340002_st	NA	NA	4.23958	3.51341	4.13033	3.96111	3.05131	3.4873	3.20567	3.24809	3.55468	3.85749	3.47645	3.62954	3.99123	3.70347	3.67043	3.78838
1743	MG-1-neg-10340003_st	NA	NA	8.69	8.47744	8.7806	8.64935	7.6831	8.40606	8.67768	8.25561	9.74095	8.92487	10.4779	9.71459	8.60531	9.28344	8.9723	8.95368
1744	MG-1-neg-10340004_st	NA	NA	6.06367	6.47681	6.07982	6.20677	5.48163	6.01637	5.46554	5.65451	5.80635	5.02283	5.04021	5.2898	5.50298	5.78297	6.18665	5.8242
1745	MG-1-neg-10340006_st	NA	NA	2.55825	3.10737	2.72455	2.79672	2.5062	2.77812	2.90963	2.73131	3.0287	3.01863	2.69426	2.91386	2.96125	2.90588	2.64655	2.83789
1746	MG-1-neg-10340007_st	NA	NA	4.70243	3.78899	4.21276	4.23473	3.41573	3.33786	3.8585	3.53736	3.58933	3.1809	3.614	3.46141	4.30838	4.68766	3.70481	4.23362
1747	MG-1-neg-10340008_st	NA	NA	4.15551	2.95787	3.67688	3.59675	3.30492	3.62422	3.34401	3.42438	3.23987	3.30256	3.9946	3.51234	4.13344	2.78655	3.35268	3.42422
1748	MG-1-neg-10340009_st	NA	NA	3.91893	3.50822	3.94278	3.78998	3.74067	3.24858	4.02942	3.67289	3.18239	3.50591	4.58045	3.75625	4.11164	3.71651	4.33307	4.05374
1749	MG-1-neg-10340010_st	NA	NA	3.20721	2.88952	3.12974	3.07549	3.61287	2.93731	3.1658	3.23866	3.13632	3.03945	3.06123	3.079	3.2449	2.70944	2.91953	2.95796
1750	MG-1-neg-10340011_st	NA	NA	3.16307	3.27395	3.72143	3.38615	2.98856	2.92533	3.13322	3.0157	3.52479	3.22223	2.93916	3.22873	3.05889	3.18043	3.23424	3.15785
1751	MG-1-neg-10340012_st	NA	NA	4.25805	4.23506	4.15798	4.21703	3.21626	3.88186	3.7336	3.61057	3.90127	3.92512	2.6373	3.4879	3.77738	4.50789	3.76603	4.0171
1752	MG-1-neg-10340014_st	NA	NA	4.25271	4.59084	4.18966	4.3444	4.20158	4.60274	4.43417	4.41283	6.04921	5.19417	4.47958	5.24099	4.84625	4.6339	4.40145	4.6272
1753	MG-1-neg-10340015_st	NA	NA	3.19741	2.73501	3.00048	2.97763	2.45871	3.13295	2.95992	2.85053	2.90672	2.56527	3.07318	2.84839	3.23607	2.96527	2.89214	3.03116
1754	MG-1-neg-10340016_st	NA	NA	6.09322	6.5956	5.80446	6.16443	5.18882	5.46715	5.92788	5.52795	3.4973	5.88377	4.11189	4.49765	6.01434	6.05558	6.12689	6.0656
1755	MG-1-neg-10340017_st	NA	NA	2.73174	3.26225	2.84803	2.94734	2.58922	2.93319	3.04455	2.85566	2.56898	2.78581	2.74794	2.70091	2.83413	3.34267	2.60574	2.92751
1756	MG-1-neg-10340018_st	NA	NA	3.50843	3.01259	3.58805	3.36969	3.02824	3.67842	3.09037	3.26568	3.36582	4.21317	2.9936	3.5242	3.21903	3.4752	3.3789	3.35771
1757	MG-1-neg-10340019_st	NA	NA	2.83643	3.33954	3.28424	3.1534	3.1794	3.11133	3.07174	3.12082	2.54935	2.61617	2.63653	2.60068	3.01649	3.12019	2.96403	3.03357
1758	MG-1-neg-10340020_st	NA	NA	4.65311	4.51611	4.75458	4.64126	4.22332	5.05485	4.28084	4.51967	5.15651	3.94238	4.67847	4.59245	5.0129	4.86715	4.98664	4.95557
1759	MG-1-neg-10340021_st	NA	NA	3.50136	3.77991	3.66369	3.64832	3.69644	3.81842	3.90141	3.80542	3.80037	3.8846	3.66261	3.78253	3.66121	3.66784	3.88906	3.73937
1760	MG-1-neg-10340023_st	NA	NA	7.32954	6.06749	7.19865	6.86523	3.52592	4.24365	4.70705	4.15887	4.28783	5.62362	4.4021	4.77118	6.45067	6.66007	7.08225	6.731
1761	MG-1-neg-10340024_st	NA	NA	3.036	3.06468	2.74106	2.94725	2.99856	3.03888	3.13302	3.05682	2.97642	3.33048	3.19184	3.16625	3.52959	3.31508	3.12472	3.32313
1762	MG-1-neg-10340026_st	NA	NA	4.86531	4.25801	5.31435	4.81256	5.28451	4.86646	4.34538	4.83212	4.63234	3.78831	4.60244	4.34103	4.65569	4.54167	4.93408	4.71048
1763	MG-1-neg-10340027_st	NA	NA	4.7572	4.21418	4.15465	4.37535	4.76599	4.94163	4.59353	4.76705	6.31112	4.15303	5.03311	5.16576	3.82136	4.68394	4.35688	4.28739
1764	MG-1-neg-10340028_st	NA	NA	10.4893	10.2527	10.5222	10.4214	9.81734	9.82096	10.0723	9.90355	9.91506	10.0296	10.6247	10.1898	10.0809	10.7532	10.415	10.4164
1765	MG-1-neg-10340029_st	NA	NA	4.53171	4.09446	4.33967	4.32195	3.18902	3.54136	4.38707	3.70581	2.97402	3.26807	2.48031	2.90747	3.917	3.6759	3.69524	3.76271
1766	MG-1-neg-10340031_st	NA	NA	6.74125	6.54982	6.54776	6.61295	4.55726	5.25296	5.39587	5.0687	4.24393	5.94233	5.01065	5.06564	6.65651	6.19994	6.46458	6.44034
1767	MG-1-neg-10340032_st	NA	NA	2.70404	2.32067	2.75063	2.59178	3.05754	3.23788	2.79611	3.03051	2.64887	3.3322	3.56047	3.18051	2.60541	2.8062	2.73925	2.71695
1768	MG-1-neg-10340033_st	NA	NA	3.32159	3.48214	3.12756	3.31043	3.7807	3.5065	3.35531	3.5475	3.79295	3.65728	3.07056	3.50693	3.65903	4.11765	3.89025	3.88898
1769	MG-1-neg-10340035_st	NA	NA	5.6629	4.81976	4.07976	4.85414	3.30133	3.56515	3.78156	3.54935	4.27352	4.1576	4.14812	4.19308	4.20264	4.46221	4.32818	4.33101
1770	MG-1-neg-10340037_st	NA	NA	3.05475	2.70335	3.40827	3.05545	3.15879	3.80162	3.28584	3.41542	3.1336	2.74756	2.56659	2.81592	2.98944	3.13804	3.19008	3.10585
1771	MG-1-neg-10340040_st	NA	NA	2.88965	2.7641	2.75068	2.80148	3.44574	2.79764	2.9532	3.06553	4.10628	2.67926	2.37664	3.05406	2.53232	3.00266	2.98901	2.84133
1772	MG-1-neg-10340041_st	NA	NA	6.3945	5.8038	6.03646	6.07826	6.41573	5.84066	6.01469	6.09036	5.63761	6.27597	6.23811	6.05056	6.35303	6.34201	5.98232	6.22579
1773	MG-1-neg-10340042_st	NA	NA	5.03181	4.02791	4.21633	4.42535	4.60778	4.16631	4.3159	4.36333	3.56537	4.11735	3.30514	3.66262	5.07663	3.33148	4.71864	4.37558
1774	MG-1-neg-10340043_st	NA	NA	3.82756	3.64033	4.71633	4.06141	3.42142	3.76573	3.98815	3.7251	4.91914	3.91298	4.03675	4.28963	3.7869	4.44677	4.0452	4.09296
1775	MG-1-neg-10340044_st	NA	NA	7.09593	6.55786	6.35333	6.66904	6.50767	7.2572	7.48603	7.08364	7.54143	7.3005	6.8668	7.23624	6.88767	6.62268	6.89153	6.80063
1776	MG-1-neg-10340045_st	NA	NA	4.92761	5.12224	5.47709	5.17564	2.94527	5.05002	4.31424	4.10318	4.13122	3.89784	3.92104	3.98337	4.84361	4.55512	5.2048	4.86784
1777	MG-1-neg-10340046_st	NA	NA	4.16554	4.2671	3.88404	4.10556	3.85875	3.58531	3.62907	3.69104	4.04113	3.66281	3.50743	3.73712	3.97903	3.81561	4.18587	3.9935
1778	MG-1-neg-10340047_st	NA	NA	3.06317	2.65438	2.76717	2.82824	2.44759	2.88105	2.96428	2.76431	2.45298	2.82844	2.78612	2.68918	2.92267	2.75303	2.72847	2.80139
1779	MG-1-neg-10340048_st	NA	NA	3.81161	3.67965	3.05977	3.51701	3.03364	3.07852	3.10092	3.07103	2.7369	3.32193	2.74726	2.93536	2.81608	3.4016	3.26946	3.16238
1780	MG-1-neg-10340049_st	NA	NA	4.13531	3.59714	3.67572	3.80272	3.42065	3.74743	3.48692	3.55167	3.70095	3.69242	3.60992	3.66776	3.81771	3.67197	3.53115	3.67361
1781	MG-1-neg-10340050_st	NA	NA	3.17933	2.73573	2.84971	2.92159	2.7823	2.50773	2.63461	2.64155	2.8737	2.93218	2.64108	2.81565	3.00636	2.78411	2.81038	2.86695
1782	MG-1-neg-10340052_st	NA	NA	2.98558	2.8344	3.10085	2.97361	3.03427	3.07351	2.73199	2.94659	3.31189	3.17201	2.74903	3.07764	3.04342	2.84973	2.99806	2.96374
1783	MG-1-neg-10340054_st	NA	NA	6.7759	6.76485	6.74784	6.76286	6.51358	6.68092	6.74298	6.64583	6.82868	6.72106	7.08705	6.87893	6.84957	6.87925	6.68559	6.8048
1784	MG-1-neg-10340056_st	NA	NA	3.60016	3.91013	3.82565	3.77864	3.73652	3.60285	3.80205	3.7138	4.27329	3.51914	3.96778	3.92007	4.04286	3.92208	3.81776	3.92756
1785	MG-1-neg-10340057_st	NA	NA	2.5455	2.44502	2.44292	2.47781	2.21742	2.631	2.37693	2.40845	2.65315	2.34043	2.49429	2.49596	2.35788	2.415	2.67018	2.48102
1786	MG-1-neg-10340058_st	NA	NA	4.80404	4.97351	4.99565	4.9244	4.02664	4.05525	4.27059	4.11749	4.53243	4.97121	4.29181	4.59848	5.74197	5.00728	5.00651	5.25192
1787	MG-1-neg-10340059_st	NA	NA	6.33259	6.3097	6.28304	6.30845	5.81209	6.28133	5.63627	5.90989	5.1951	6.24557	5.94546	5.79538	6.57207	6.67201	6.46164	6.56857
1788	MG-1-neg-10340061_st	NA	NA	3.45629	3.29227	3.34228	3.36361	3.95012	2.65406	3.38166	3.32861	2.93998	4.04837	3.37153	3.45329	3.58677	3.44942	3.36639	3.46753
1789	MG-1-neg-10340062_st	NA	NA	2.63871	2.33574	2.43207	2.46884	2.50045	2.68251	2.31392	2.49896	2.78637	2.4323	2.48431	2.56766	2.99848	2.3036	2.38982	2.56397
1790	MG-1-neg-10340063_st	NA	NA	2.9213	2.6659	2.79449	2.7939	2.58929	2.86439	2.47385	2.64251	3.23407	2.49888	2.69651	2.80982	3.07374	2.97238	2.73692	2.92768
1791	MG-1-neg-10340064_st	NA	NA	6.67077	6.23105	6.29496	6.39893	3.94529	5.22063	4.45941	4.54178	4.18359	5.26597	3.19917	4.21624	5.85177	5.67031	6.2098	5.91063
1792	MG-1-neg-10340065_st	NA	NA	5.4302	5.00164	5.79414	5.40866	3.92175	4.74412	4.81395	4.49327	3.72661	5.6659	3.97719	4.45657	4.70865	4.39149	5.43008	4.84341
1793	MG-1-neg-10340066_st	NA	NA	2.32884	2.54348	2.48618	2.45283	2.39225	2.61168	2.42028	2.47474	2.70063	2.32285	2.62324	2.5489	2.57408	2.56335	2.57408	2.57051
1794	MG-1-neg-10340068_st	NA	NA	5.21241	4.46059	4.62933	4.76744	4.40519	4.08445	4.41854	4.30273	4.96291	4.6514	4.8323	4.81554	4.45895	4.68128	4.50125	4.54716
1795	MG-1-neg-10340069_st	NA	NA	2.60566	2.6563	2.8265	2.69615	3.20448	2.66991	2.55716	2.81051	2.49325	2.79891	2.84412	2.7121	2.75782	2.72644	2.70914	2.73113
1796	MG-1-neg-10340070_st	NA	NA	2.70165	2.41541	2.57644	2.5645	2.98304	2.52103	2.52944	2.67784	2.82336	2.70805	2.58582	2.70574	2.46862	2.39966	2.39529	2.42119
1797	MG-1-neg-10340071_st	NA	NA	3.86915	4.08909	4.14971	4.03598	3.84272	3.37421	3.47605	3.56433	2.54687	4.08512	2.90329	3.17843	3.93554	3.09124	3.47605	3.50094
1798	MG-1-neg-10340072_st	NA	NA	4.54155	3.72203	4.16507	4.14288	3.58423	4.35934	3.75832	3.90063	4.79084	3.95423	4.32823	4.35777	3.86533	4.34443	3.914	4.04125
1799	MG-1-neg-10340073_st	NA	NA	2.33345	2.54649	2.7904	2.55678	2.87377	2.57447	2.50837	2.6522	2.64013	2.5153	2.39328	2.51624	2.51147	2.2157	2.49996	2.40904
1800	MG-1-neg-10340075_st	NA	NA	4.08734	4.90737	4.64975	4.54815	4.45624	4.92014	4.12368	4.50002	4.93553	4.32373	4.57718	4.61215	4.70085	4.56387	4.86976	4.71149
1801	MG-1-neg-10340076_st	NA	NA	4.62911	4.24595	4.65295	4.50933	4.08863	4.04054	3.51829	3.88249	3.21014	3.55211	3.89374	3.552	5.81961	4.71216	4.71177	5.08118
1802	MG-1-neg-10340077_st	NA	NA	4.78224	4.88528	5.51315	5.06022	3.01787	4.1749	3.71735	3.63671	2.89876	3.87538	3.28593	3.35336	4.85634	5.38901	5.18591	5.14376
1803	MG-1-neg-10340078_st	NA	NA	2.88065	2.9389	2.88158	2.90037	3.40034	3.05741	3.29155	3.24977	3.30077	3.45688	3.2597	3.33912	2.90979	3.12962	2.7729	2.93744
1804	MG-1-neg-10340079_st	NA	NA	4.92157	3.51407	4.58944	4.34169	2.41614	2.68275	2.92814	2.67568	2.62206	3.28652	2.63094	2.84651	3.82042	3.82685	4.2647	3.97066
1805	MG-1-neg-10340080_st	NA	NA	4.42008	3.37717	4.1677	3.98832	3.80101	3.65254	3.82905	3.76087	3.31249	3.34391	3.66105	3.43915	3.88193	4.54343	4.71058	4.37864
1806	MG-1-neg-10340081_st	NA	NA	3.6935	3.46856	3.56975	3.57727	3.96687	3.39525	3.51435	3.62549	2.98255	3.30501	2.9291	3.07222	3.23326	3.07516	3.56122	3.28988
1807	MG-1-neg-10340082_st	NA	NA	4.5545	3.93332	4.47246	4.32009	3.67165	4.41404	3.98771	4.02447	2.95581	4.02975	3.24694	3.41083	4.45151	4.11106	4.69773	4.4201
1808	MG-1-neg-10340083_st	NA	NA	3.96644	3.99724	5.04412	4.33593	2.91008	4.06053	4.16575	3.71212	3.15283	6.07255	4.22316	4.48285	4.11559	3.90258	4.04702	4.02173
1809	MG-1-neg-10340085_st	NA	NA	2.95448	3.63324	3.91683	3.50152	3.51405	3.07275	3.99666	3.52782	3.26714	3.65721	2.92021	3.28152	3.57675	4.07347	4.1231	3.92444
1810	MG-1-neg-10340086_st	NA	NA	5.92877	5.27736	5.63768	5.6146	4.13832	4.75156	4.92778	4.60589	4.53528	4.66108	4.49432	4.56356	5.20409	5.81547	5.92916	5.64957
1811	MG-1-neg-10340087_st	NA	NA	5.80832	6.37203	6.45718	6.21251	6.40825	6.00953	6.26398	6.22725	7.88683	6.4893	7.94328	7.43981	5.80653	6.50497	6.26648	6.19266
1812	MG-1-neg-10340088_st	NA	NA	4.25444	4.38052	3.64531	4.09342	4.29255	3.92823	4.13132	4.11737	4.38749	3.41397	3.74768	3.84972	4.27061	3.835	3.65096	3.91886
1813	MG-1-neg-10340089_st	NA	NA	5.02858	4.16339	3.47663	4.22287	4.41587	3.59291	4.12487	4.04455	5.30723	4.32146	4.93767	4.85545	4.31403	3.92635	4.34418	4.19485
1814	MG-1-neg-10340090_st	NA	NA	5.30889	4.72394	5.0401	5.02431	4.42246	4.2702	4.92154	4.53807	3.11844	4.6371	4.21915	3.99156	5.47511	5.47127	4.72815	5.22485
1815	MG-1-neg-10340091_st	NA	NA	3.55681	3.4218	3.46902	3.48254	2.852	3.12257	2.73452	2.90303	2.91692	2.7661	2.99546	2.89283	3.44124	3.09587	2.96494	3.16735
1816	MG-1-neg-10340095_st	NA	NA	3.98836	4.49543	4.94788	4.47722	4.37727	4.18912	4.41183	4.32607	4.25902	4.68932	4.66726	4.53853	5.29725	5.07054	5.14336	5.17038
1817	MG-1-neg-10340096_st	NA	NA	8.76172	7.89348	8.83818	8.49779	5.60737	7.18708	7.18968	6.66138	2.52814	7.26135	5.35702	5.04884	7.931	8.08828	8.06802	8.0291
1818	MG-1-neg-10340098_st	NA	NA	3.48355	4.05644	3.58715	3.70905	3.27857	3.0393	3.00982	3.10923	2.88404	3.13278	2.91893	2.97859	3.72071	3.03137	4.05833	3.60347
1819	MG-1-neg-10340099_st	NA	NA	3.56512	3.49104	3.40229	3.48615	3.33642	3.28964	3.90989	3.51199	3.70419	3.79718	3.57069	3.69069	3.75341	3.53002	3.492	3.59181
1820	MG-1-neg-10340100_st	NA	NA	3.15127	2.941	3.46191	3.18473	2.85215	2.79904	2.38083	2.67734	3.3239	2.59651	2.63708	2.8525	3.10095	3.11483	3.54484	3.25354
1821	MG-1-neg-10340101_st	NA	NA	3.69338	3.07227	3.06513	3.27692	2.59857	2.8134	2.56906	2.66034	3.68784	3.0074	3.28968	3.32831	3.23184	3.03908	3.1637	3.14488
1822	MG-1-neg-10340102_st	NA	NA	4.05112	3.56495	3.49504	3.70371	3.84567	3.69487	3.74531	3.76195	3.58538	3.58986	4.44205	3.87243	3.79358	3.39784	3.41443	3.53528
1823	MG-1-neg-10340105_st	NA	NA	5.16918	5.44139	5.22076	5.27711	4.46488	4.69734	4.8767	4.67964	5.44667	5.37482	5.45039	5.42396	5.50426	5.40756	5.08191	5.33124
1824	MG-1-neg-10340107_st	NA	NA	3.63014	3.70718	3.69389	3.67707	3.96349	3.69413	4.0905	3.91604	3.68441	3.76248	3.82531	3.7574	4.04538	3.93844	3.46816	3.81733
1825	MG-1-neg-10340108_st	NA	NA	7.92151	7.52116	7.4773	7.63999	6.42252	7.36072	7.53549	7.10624	7.97409	7.14408	6.46805	7.19541	7.59639	7.35044	7.46238	7.46974
1826	MG-1-neg-10340109_st	NA	NA	5.11101	4.63329	5.25082	4.99837	4.33279	3.95422	4.477	4.25467	3.85782	4.4959	3.45101	3.93491	5.36649	4.96127	3.76586	4.69787
1827	MG-1-neg-10340110_st	NA	NA	4.43148	3.8567	3.38231	3.89016	4.12606	4.40288	3.42755	3.98549	4.39117	3.58674	4.30959	4.09583	4.13751	4.02296	3.85636	4.00561
1828	MG-1-neg-10340111_st	NA	NA	3.53563	2.7676	3.61566	3.3063	3.07294	2.87009	3.16037	3.03447	3.215	2.82232	2.71058	2.91597	3.22934	2.48174	2.75999	2.82369
1829	MG-1-neg-10340113_st	NA	NA	5.14534	4.45164	4.96527	4.85408	2.8045	3.08984	3.28749	3.06061	4.11671	4.18083	3.64786	3.9818	4.51869	5.10216	5.83446	5.15177
1830	MG-1-neg-10340114_st	NA	NA	2.84412	2.9784	3.01727	2.9466	2.61852	2.47337	2.77268	2.62152	2.72005	2.78015	2.71188	2.73736	3.01854	3.03992	3.43381	3.16409
1831	MG-1-neg-10340115_st	NA	NA	6.32265	6.11902	6.27585	6.23917	4.17814	5.42626	5.47241	5.0256	3.56971	5.60361	4.10645	4.42659	6.3127	6.12372	5.85815	6.09819
1832	MG-1-neg-10340117_st	NA	NA	4.50679	5.08831	4.19703	4.59737	3.57315	4.29366	4.68204	4.18295	6.11888	4.5459	5.38555	5.35011	4.44154	4.77808	4.63732	4.61898
1833	MG-1-neg-10340118_st	NA	NA	2.89206	2.87442	2.69133	2.81927	2.4118	2.64224	2.76748	2.60717	2.87664	2.93369	2.71322	2.84118	2.67557	2.86661	3.09406	2.87875
1834	MG-1-neg-10340119_st	NA	NA	3.23134	2.64951	2.96611	2.94898	2.95656	2.48895	2.63045	2.69199	2.90825	2.67588	2.96706	2.8504	3.00382	3.17347	2.81038	2.99589
1835	MG-1-neg-10340120_st	NA	NA	5.42232	4.91785	5.4945	5.27822	5.33496	4.83183	4.66092	4.94257	4.43235	5.22962	5.50242	5.0548	4.71702	5.43807	5.41172	5.18894
1836	MG-1-neg-10340123_st	NA	NA	5.31108	4.78871	5.15171	5.08383	4.64791	4.62358	4.76766	4.67971	5.05094	4.75654	4.41392	4.74046	4.62792	5.13706	4.82041	4.8618
1837	MG-1-neg-10340124_st	NA	NA	2.80436	2.51661	2.48874	2.60324	2.74264	2.66924	2.77665	2.72951	3.16099	2.70876	2.70404	2.85793	2.76709	2.75643	2.93466	2.81939
1838	MG-1-neg-10340126_st	NA	NA	4.8444	3.45356	4.5769	4.29162	3.6553	3.35429	3.13663	3.38207	2.7608	3.46032	2.78169	3.00094	4.31657	3.24754	3.88963	3.81791
1839	MG-1-neg-10340127_st	NA	NA	6.94499	6.18322	5.31469	6.14763	4.41394	5.52397	5.56143	5.16645	2.94358	4.99259	4.81403	4.25007	5.81314	5.43128	5.31327	5.51923
1840	MG-1-neg-10340128_st	NA	NA	4.40271	4.4385	4.60825	4.48315	3.73595	4.54601	3.77896	4.02031	5.2315	3.97398	4.52419	4.57656	3.9481	4.06521	4.48894	4.16742
1841	MG-1-neg-10340129_st	NA	NA	5.57513	5.81274	6.32388	5.90392	4.49087	5.51398	5.08821	5.03102	5.11293	5.66806	4.36709	5.04936	5.72566	5.58723	6.14928	5.82072
1842	MG-1-neg-10340130_st	NA	NA	2.89484	3.09287	2.8797	2.9558	3.09713	3.6671	3.12857	3.2976	3.34344	3.06123	3.50972	3.3048	3.19022	3.52248	3.40363	3.37211
1843	MG-1-neg-10340132_st	NA	NA	4.01395	4.15465	4.91885	4.36248	4.41863	4.29108	3.77771	4.16247	6.45094	4.8084	5.3315	5.53028	3.9875	4.70926	5.24958	4.64878
1844	MG-1-neg-10340133_st	NA	NA	4.34115	4.34983	4.38387	4.35828	3.24998	3.93843	3.82209	3.67017	3.65988	4.40424	3.89016	3.98476	4.32333	4.25962	4.2034	4.26212
1845	MG-1-neg-10340134_st	NA	NA	3.38137	3.74691	4.15858	3.76229	3.59412	3.42593	3.55118	3.52375	3.9261	3.50745	3.59881	3.67746	3.33942	3.5084	4.09934	3.64905
1846	MG-1-neg-10340135_st	NA	NA	4.68495	4.23906	4.19132	4.37178	3.57338	3.12957	3.46193	3.38829	3.25068	3.91768	4.33613	3.83483	4.57874	3.72905	4.29857	4.20212
1847	MG-1-neg-10340136_st	NA	NA	4.74269	4.72105	4.92456	4.7961	3.18769	3.94376	4.3496	3.82701	4.37656	5.0931	4.29806	4.58924	4.51628	4.74359	4.63788	4.63258
1848	MG-1-neg-10340137_st	NA	NA	3.82768	4.12241	3.59901	3.8497	3.09519	2.97266	3.08074	3.04953	2.5766	2.82321	2.9913	2.79704	2.5638	3.52779	3.03735	3.04298
1849	MG-1-neg-10340138_st	NA	NA	3.53931	3.73359	3.69225	3.65505	3.77548	3.81545	3.1328	3.57458	3.40094	3.35248	3.44616	3.39986	3.47834	3.23466	4.07303	3.59534
1850	MG-1-neg-10340139_st	NA	NA	2.96362	2.70738	2.75813	2.80971	2.7017	2.79526	3.47566	2.99088	2.61275	2.88604	2.69018	2.72965	3.92036	2.99247	3.28253	3.39845
1851	MG-1-neg-10340141_st	NA	NA	4.71852	4.56122	4.60107	4.62694	4.60107	4.92044	4.35721	4.62624	6.1004	5.06896	4.35721	5.17552	4.8245	5.77611	4.21482	4.93848
1852	MG-1-neg-10340142_st	NA	NA	3.3442	2.85094	3.46351	3.21955	3.05754	2.99122	2.98444	3.01107	2.89318	3.13542	2.86714	2.96525	3.35477	3.04743	2.86084	3.08768
1853	MG-1-neg-10340143_st	NA	NA	4.91769	5.04205	5.26971	5.07648	4.1999	5.27451	4.77481	4.74974	4.70563	5.21339	5.35242	5.09048	5.47006	4.87414	5.43519	5.2598
1854	MG-1-neg-10340144_st	NA	NA	4.48427	5.46453	4.76206	4.90362	5.03606	5.1734	4.92891	5.04612	6.81932	5.62844	6.67118	6.37298	5.06043	5.1764	5.41338	5.21674
1855	MG-1-neg-10340145_st	NA	NA	4.87026	4.53545	4.38063	4.59545	3.7596	4.37357	4.0939	4.07569	3.96582	3.78577	4.21304	3.98821	5.30793	4.1108	4.652	4.69024
1856	MG-1-neg-10340146_st	NA	NA	3.68773	3.22797	3.60442	3.50671	2.74937	3.01848	3.27209	3.01331	2.81062	3.70234	3.63368	3.38221	3.63951	3.68422	3.74227	3.68867
1857	MG-1-neg-10340147_st	NA	NA	3.05475	3.86353	3.16611	3.36146	3.40344	3.18697	3.15248	3.24763	3.9434	2.8335	3.40296	3.39329	3.35252	3.45743	3.07544	3.29513
1858	MG-1-neg-10340148_st	NA	NA	3.26509	3.11393	3.26353	3.21418	2.78778	2.58835	3.11709	2.83107	3.74358	3.85015	2.74794	3.44722	3.22957	2.94108	3.07749	3.08271
1859	MG-1-neg-10340149_st	NA	NA	4.51096	4.05628	4.76692	4.44472	4.34896	4.60315	4.3324	4.42817	4.99376	4.17739	4.82697	4.66604	4.74117	5.01561	4.72821	4.82833
1860	MG-1-neg-10340150_st	NA	NA	2.90148	3.44441	3.71459	3.35349	2.842	2.82401	2.85688	2.84096	3.02171	2.988	3.73682	3.24884	3.58012	3.83329	3.21545	3.54295
1861	MG-1-neg-10340151_st	NA	NA	2.80289	2.75909	2.96011	2.84069	3.24438	2.78254	2.72881	2.91858	2.70641	2.71233	2.61511	2.67795	3.02953	2.50504	2.8496	2.79472
1862	MG-1-neg-10340152_st	NA	NA	7.28565	7.50106	7.29423	7.36031	6.17246	6.96822	6.84598	6.66222	2.7803	6.98534	6.52831	5.43132	7.72466	7.7298	7.55068	7.66838
1863	MG-1-neg-10340153_st	NA	NA	6.33743	6.2309	6.36513	6.31115	4.86817	5.86661	6.02937	5.58805	4.89957	6.27749	5.70614	5.62773	5.83016	6.17658	6.14968	6.05214
1864	MG-1-neg-10340154_st	NA	NA	4.59501	4.3452	4.69851	4.54624	4.40983	5.89146	5.93759	5.41296	3.90038	5.25402	5.52998	4.89479	4.80302	4.61962	5.31409	4.91224
1865	MG-1-neg-10340156_st	NA	NA	6.51843	5.97179	6.56083	6.35035	3.89644	4.21673	4.32013	4.14443	3.87479	4.10774	3.98368	3.98874	6.18053	5.597	6.48077	6.0861
1866	MG-1-neg-10340157_st	NA	NA	5.36462	5.22224	5.40623	5.33103	4.03279	4.38524	5.32962	4.58255	2.79643	5.1341	3.23921	3.72324	5.35456	5.34477	5.72674	5.47536
1867	MG-1-neg-10340158_st	NA	NA	4.6776	4.85985	5.19549	4.91098	4.65229	4.37216	4.24158	4.42201	3.81964	4.49381	4.39657	4.23667	4.66774	4.75297	4.94522	4.78864
1868	MG-1-neg-10340159_st	NA	NA	6.34825	5.92908	5.8218	6.03304	3.33864	5.04226	4.398	4.25963	3.55269	5.11027	4.71275	4.45857	5.18778	5.92193	5.90187	5.67053
1869	MG-1-neg-10340160_st	NA	NA	5.63189	4.44691	4.72345	4.93408	4.12594	5.21083	4.17089	4.50255	3.41832	4.51406	3.34459	3.75899	4.41955	4.79568	4.86826	4.6945
1870	MG-1-neg-10340161_st	NA	NA	5.28066	4.24454	5.28656	4.93725	3.86678	4.18024	4.00165	4.01622	3.73165	3.75228	4.91483	4.13292	4.50634	5.00116	4.44456	4.65069
1871	MG-1-neg-10340162_st	NA	NA	3.53721	3.05333	3.25585	3.28213	3.43637	2.89611	3.34513	3.22587	4.25282	3.43496	3.22161	3.63646	2.86308	2.86178	3.13268	2.95251
1872	MG-1-neg-10340164_st	NA	NA	4.40269	4.08765	3.90036	4.13023	3.53198	4.38552	5.07467	4.33072	3.55615	4.55928	2.92048	3.67864	4.06088	3.21376	4.5571	3.94391
1873	MG-1-neg-10340165_st	NA	NA	3.89755	5.16441	4.34674	4.46957	4.30213	4.15861	4.53537	4.33204	6.02467	4.81579	5.21234	5.35093	4.86112	5.00753	4.654	4.84088
1874	MG-1-neg-10340166_st	NA	NA	4.27601	4.86481	4.30815	4.48299	4.70835	3.98634	4.18306	4.29258	4.64036	4.47838	4.39098	4.50324	4.29286	4.41137	4.3271	4.34378
1875	MG-1-neg-10340167_st	NA	NA	3.17964	2.90912	2.79613	2.96163	3.12485	2.55768	2.69018	2.7909	2.77545	2.70214	2.92021	2.79927	2.7075	3.31004	2.70473	2.90742
1876	MG-1-neg-10340169_st	NA	NA	5.36045	4.62436	4.52153	4.83545	4.76932	3.38577	4.68909	4.28139	4.45861	4.09969	3.51473	4.02434	5.0202	5.51501	4.26327	4.93283
1877	MG-1-neg-10340170_st	NA	NA	2.77078	2.74827	2.8436	2.78755	2.82949	2.88162	2.68051	2.79721	3.25453	2.45294	2.43827	2.71524	2.4651	2.61719	3.07396	2.71875
1878	MG-1-neg-10340171_st	NA	NA	7.61865	6.85211	7.0657	7.17882	4.0176	5.42991	6.45365	5.30039	4.046	6.72483	6.1848	5.65187	6.99406	7.3163	6.70656	7.00564
1879	MG-1-neg-10340172_st	NA	NA	3.27342	2.98065	2.70947	2.98785	2.86	2.82447	2.63449	2.77299	3.11251	3.20028	2.89482	3.0692	3.24652	3.0685	4.22652	3.51384
1880	MG-1-neg-10340173_st	NA	NA	3.94482	4.54789	4.50596	4.33289	3.67038	3.88339	3.50845	3.68741	2.9904	4.50829	3.21911	3.5726	5.74069	4.94316	4.84597	5.17661
1881	MG-1-neg-10340175_st	NA	NA	5.7948	6.03717	5.61142	5.81446	5.29154	5.89733	5.51563	5.56817	6.39909	5.46773	6.72947	6.19876	5.72955	5.54234	5.28548	5.51912
1882	MG-1-neg-10340176_st	NA	NA	5.16484	5.16991	5.61288	5.31588	4.73671	4.01773	5.07149	4.60864	5.34194	4.55611	4.60187	4.83331	5.01425	5.21963	5.03699	5.09029
1883	MG-1-neg-10340178_st	NA	NA	3.10804	3.37403	3.18546	3.22251	3.86233	3.78645	3.81907	3.82262	3.74418	3.54162	3.70268	3.66283	3.66962	3.92218	3.32062	3.63747
1884	MG-1-neg-10340179_st	NA	NA	5.75345	5.47821	5.48401	5.57189	4.22969	4.50692	5.48995	4.74218	3.00231	4.51929	4.2095	3.91037	5.44911	5.56171	5.23802	5.41628
1885	MG-1-neg-10340180_st	NA	NA	4.54327	4.38363	4.81271	4.57987	4.65429	3.90832	4.19544	4.25269	3.67725	4.07651	4.11998	3.95791	4.76632	4.41024	4.50501	4.56053
1886	MG-1-neg-10340182_st	NA	NA	3.50386	3.36814	3.50505	3.45902	3.46015	3.21316	3.2305	3.30127	3.16321	3.06378	3.41467	3.21389	3.59707	3.57892	3.36157	3.51252
1887	MG-1-neg-10340183_st	NA	NA	4.08877	4.70452	4.3397	4.37766	5.2932	4.65451	4.42387	4.79053	5.69386	4.47712	3.69176	4.62091	4.60249	4.23681	5.12495	4.65475
1888	MG-1-neg-10340184_st	NA	NA	2.75737	2.79457	2.98983	2.84726	2.62244	2.86207	2.5865	2.69034	2.81456	2.57451	2.78543	2.72483	3.44754	2.65582	2.78284	2.96207
1889	MG-1-neg-10340185_st	NA	NA	4.72467	4.71204	4.72125	4.71932	5.04967	4.36908	4.57929	4.66601	4.90392	4.67538	4.04039	4.5399	5.36421	5.20817	5.34203	5.3048
1890	MG-1-neg-10340186_st	NA	NA	5.12904	4.48145	4.85718	4.82255	4.28155	4.38864	5.67306	4.78108	3.81525	4.30746	4.0046	4.04243	4.27964	4.45038	4.92635	4.55212
1891	MG-1-neg-10340187_st	NA	NA	2.50696	2.68449	2.86274	2.68473	2.99084	2.90224	2.51533	2.8028	2.47089	2.63375	3.00055	2.70173	2.91518	2.58663	3.31652	2.93945
1892	MG-1-neg-10340188_st	NA	NA	5.36727	5.42114	5.2723	5.35357	5.54117	5.37241	5.24438	5.38599	6.709	5.91389	5.90292	6.17527	5.10379	5.74589	5.55082	5.46683
1893	MG-1-neg-10340189_st	NA	NA	3.98978	4.65299	3.94392	4.19556	3.79382	3.984	4.15937	3.97906	4.17576	4.43816	4.20495	4.27296	4.52508	3.79993	4.35722	4.22741
1894	MG-1-neg-10340190_st	NA	NA	6.55104	6.33656	6.32825	6.40528	6.16015	6.23131	5.90819	6.09988	6.94184	6.03217	6.88201	6.61867	6.56896	7.01013	6.51549	6.69819
1895	MG-1-neg-10340192_st	NA	NA	4.53335	4.2096	3.92405	4.22233	3.0015	3.25612	3.02151	3.09304	3.33483	2.90249	3.09913	3.11215	3.67851	3.54929	3.75319	3.66033
1896	MG-1-neg-10340195_st	NA	NA	3.38597	2.98921	3.42413	3.26644	3.37966	3.11472	3.44432	3.3129	3.1105	3.53674	3.16779	3.27168	3.02182	2.81076	2.928	2.92019
1897	MG-1-neg-10340196_st	NA	NA	2.80674	2.68786	2.72803	2.74087	2.80149	2.61519	2.28791	2.5682	2.36539	2.5986	2.57045	2.51148	2.6934	2.57848	2.64949	2.64046
1898	MG-1-neg-10340197_st	NA	NA	6.93912	5.47066	6.18154	6.19711	2.97317	3.81597	4.58359	3.79091	2.52305	4.40534	4.22158	3.71666	6.5769	6.29874	6.17849	6.35138
1899	MG-1-neg-10340198_st	NA	NA	3.42352	3.68451	3.75724	3.62176	3.68405	3.23659	3.33026	3.41697	3.46143	3.61753	4.13106	3.73667	3.46542	3.42856	3.5072	3.46706
1900	MG-1-neg-10340199_st	NA	NA	3.73458	3.56448	3.76798	3.68901	2.60342	3.42686	3.6172	3.21583	3.09257	2.74861	2.70078	2.84732	3.56664	3.61911	3.54795	3.5779
1901	MG-1-neg-10340200_st	NA	NA	2.89933	2.90011	2.7541	2.85118	3.03882	2.57573	2.7853	2.79995	2.48787	2.76362	2.44276	2.56475	2.53804	2.64333	2.5647	2.58202
1902	MG-1-neg-10340201_st	NA	NA	4.44947	5.36293	5.2448	5.01907	5.40876	5.00436	5.28034	5.23115	3.567	4.82965	5.1407	4.51245	5.34741	5.25446	5.30636	5.30274
1903	MG-1-neg-10340204_st	NA	NA	3.66495	3.59347	3.82583	3.69475	3.74714	3.74502	3.62917	3.70711	3.95978	3.79473	4.02177	3.92543	3.88104	4.12633	3.51027	3.83922
1904	MG-1-neg-10340205_st	NA	NA	2.91063	2.93112	2.60785	2.81653	2.72097	2.66969	2.8613	2.75065	3.07115	2.85081	3.12589	3.01595	2.74431	2.78184	3.1934	2.90652
1905	MG-1-neg-10340207_st	NA	NA	4.72582	4.21605	3.94329	4.29506	4.72775	4.49611	3.91734	4.3804	4.65009	4.79349	5.12789	4.85716	4.68858	4.12962	3.7148	4.17767
1906	MG-1-neg-10340208_st	NA	NA	5.42195	5.50016	5.65184	5.52465	4.69319	4.68482	5.01348	4.79716	4.2816	5.31901	4.39614	4.66558	5.61373	5.5254	5.83073	5.65662
1907	MG-1-neg-10340209_st	NA	NA	4.53192	4.57657	4.12115	4.40988	3.39048	3.80465	3.71347	3.6362	3.12849	4.37464	2.86598	3.45637	4.37394	4.06018	4.17755	4.20389
1908	MG-1-neg-10340210_st	NA	NA	3.91607	4.08261	3.81796	3.93888	3.1774	3.59366	3.60282	3.45796	3.36557	3.81816	3.61308	3.59894	4.1801	4.18516	4.12964	4.16496
1909	MG-1-neg-10340211_st	NA	NA	5.33592	5.4411	5.46704	5.41469	4.72226	4.45531	4.79173	4.65644	4.83189	5.1533	5.42586	5.13702	5.83468	5.93676	5.59853	5.78999
1910	MG-1-neg-10340213_st	NA	NA	5.1341	5.604	5.51582	5.41797	5.09649	4.82854	5.66335	5.19613	6.09398	5.03599	4.85945	5.32981	5.48172	4.50539	4.68413	4.89041
1911	MG-1-neg-10340214_st	NA	NA	8.10124	7.99451	7.04923	7.71499	6.09514	7.96161	7.2647	7.10715	3.24518	7.65244	7.23068	6.04277	7.86203	7.47865	7.96353	7.76807
1912	MG-1-neg-10340215_st	NA	NA	6.53382	6.83627	6.71023	6.69344	7.08254	6.77289	6.95739	6.93761	9.01114	6.94541	7.42403	7.79352	6.38728	6.66454	6.89438	6.64873
1913	MG-1-neg-10340216_st	NA	NA	5.09049	4.39964	5.34405	4.94473	4.11782	4.36728	4.31561	4.2669	3.99181	4.07947	3.99423	4.02184	4.00721	4.80411	4.47344	4.42826
1914	MG-1-neg-10340218_st	NA	NA	2.69428	2.97531	3.03921	2.90293	2.87364	2.99122	2.86176	2.90887	2.56742	2.74026	2.60801	2.63856	2.88541	3.12312	2.72304	2.91052
1915	MG-1-neg-10340220_st	NA	NA	4.91084	3.85919	4.76868	4.5129	2.4827	3.16686	3.78686	3.14547	2.38303	4.21136	2.65558	3.08332	4.03059	4.02175	4.11496	4.05577
1916	MG-1-neg-10340221_st	NA	NA	4.56306	4.90257	4.67043	4.71202	4.35308	4.93926	4.66592	4.65275	5.42547	4.03563	5.09677	4.85262	4.93317	4.63115	4.56327	4.7092
1917	MG-1-neg-10340222_st	NA	NA	3.28718	3.52945	3.61475	3.47713	3.58262	3.71099	3.5637	3.6191	4.09795	2.9438	4.0556	3.69912	3.8742	4.01951	3.33578	3.74316
1918	MG-1-neg-10340223_st	NA	NA	4.45719	4.23415	4.68882	4.46005	4.29599	3.9133	3.90509	4.03813	3.49622	4.07296	3.00832	3.52583	4.21206	3.88829	3.64777	3.91604
1919	MG-1-neg-10340224_st	NA	NA	3.39671	2.68337	3.21987	3.09998	2.97286	2.91324	3.11319	2.99976	2.35909	2.98646	4.40971	3.25175	3.29769	2.7793	2.89603	2.991
1920	MG-1-neg-10340225_st	NA	NA	4.07991	3.86409	4.20044	4.04815	3.339	3.67931	3.36645	3.46159	3.23304	3.36598	3.31877	3.30593	3.84085	3.81496	3.90015	3.85199
1921	MG-1-neg-10340226_st	NA	NA	6.29507	6.08917	6.0468	6.14368	4.5122	5.16458	4.904	4.86026	5.04329	5.91516	4.04778	5.00208	5.78659	5.76347	5.54959	5.69988
1922	MG-1-neg-10340227_st	NA	NA	5.52672	5.76139	5.3998	5.56264	4.79865	5.46171	5.775	5.34512	5.61501	5.13461	5.63581	5.46181	5.36939	5.07891	6.06814	5.50548
1923	MG-1-neg-10340228_st	NA	NA	4.84601	4.55176	5.1252	4.84099	4.40605	4.42839	4.61186	4.4821	3.79038	4.48274	3.74322	4.00545	5.28262	4.44082	4.83362	4.85235
1924	MG-1-neg-10340229_st	NA	NA	6.41001	5.71049	5.81944	5.97998	4.88758	5.21238	5.05926	5.05307	3.97065	4.88093	4.7259	4.52582	5.97902	5.96481	6.16429	6.03604
1925	MG-1-neg-10340230_st	NA	NA	7.68373	8.1142	8.10906	7.969	7.37486	7.61881	7.77406	7.58925	7.62455	7.55611	7.73971	7.64012	8.00274	8.03757	7.78787	7.94273
1926	MG-1-neg-10340232_st	NA	NA	4.61443	4.40337	4.50433	4.50738	4.39986	4.61286	5.17136	4.72803	4.95685	5.03734	4.68113	4.89177	4.21107	4.92533	4.13388	4.42343
1927	MG-1-neg-10340233_st	NA	NA	3.95707	4.99754	4.44886	4.46782	4.16018	4.44695	4.29858	4.3019	5.80223	4.11544	4.87313	4.93027	4.31511	4.68566	4.2732	4.42466
1928	MG-1-neg-10340234_st	NA	NA	5.42278	4.74743	4.78443	4.98488	4.11461	4.80933	4.23417	4.38604	4.35511	4.79689	4.42572	4.5259	4.79816	4.95612	4.77925	4.84451
1929	MG-1-neg-10340236_st	NA	NA	5.25034	3.96207	5.26616	4.82619	4.19455	4.63995	4.6129	4.48247	5.86006	4.77474	4.76723	5.13401	5.19955	5.19269	5.40749	5.26658
1930	MG-1-neg-10340239_st	NA	NA	3.15127	2.32067	2.53521	2.66905	2.79611	2.28001	2.58026	2.55213	2.8133	2.4932	2.70404	2.67018	2.7729	2.69373	2.90979	2.79214
1931	MG-1-neg-10340240_st	NA	NA	6.20834	5.52284	6.15944	5.96354	4.38795	4.46115	4.38429	4.41113	3.49923	4.69539	4.00193	4.06551	6.44996	6.81239	5.7757	6.34602
1932	MG-1-neg-10340243_st	NA	NA	2.93492	3.03225	3.2122	3.05979	2.93368	2.72887	2.92154	2.86136	3.04519	3.09926	3.15522	3.09989	2.86324	2.88847	3.4193	3.057
1933	MG-1-neg-10340244_st	NA	NA	6.64177	6.89921	6.81928	6.78675	7.04009	7.54034	6.9814	7.18728	8.97413	7.19666	8.53926	8.23668	6.76633	7.07354	6.63096	6.82361
1934	MG-1-neg-10340246_st	NA	NA	2.9414	2.45004	2.42761	2.60635	2.43468	2.47407	2.77612	2.56163	2.76972	2.50535	2.48667	2.58725	2.51825	2.37973	2.29792	2.39863
1935	MG-1-neg-10340247_st	NA	NA	2.91672	3.22755	3.30276	3.14901	3.00243	2.45996	2.58026	2.68088	2.74596	2.78	2.73174	2.75257	3.04048	2.64906	2.98119	2.89024
1936	MG-1-neg-10340248_st	NA	NA	4.41517	3.67641	3.78864	3.96007	3.65422	3.2932	3.35816	3.43519	3.39716	4.04519	3.85503	3.76579	4.02416	4.18346	4.32126	4.17629
1937	MG-1-neg-10340249_st	NA	NA	4.18066	3.51413	3.6424	3.77906	3.31157	2.74221	2.90596	2.98658	3.3224	2.99723	3.52635	3.282	3.58421	3.22768	3.21481	3.34223
1938	MG-1-neg-10340251_st	NA	NA	3.99625	3.90417	3.68328	3.86123	3.54731	4.13539	3.45	3.7109	4.32642	3.77869	4.27502	4.12671	3.89273	4.62776	3.73366	4.08472
1939	MG-1-neg-10340252_st	NA	NA	3.61243	3.75	3.18953	3.51732	3.15952	3.33842	3.11608	3.20468	5.50906	3.47376	4.43896	4.47392	3.50577	3.69877	3.85532	3.68662
1940	MG-1-neg-10340253_st	NA	NA	4.86138	4.35949	4.40979	4.54355	3.0166	3.38552	3.34241	3.24818	2.83917	3.48599	3.41954	3.24823	4.37794	3.96008	3.7562	4.03141
1941	MG-1-neg-10340254_st	NA	NA	6.92378	5.6952	5.27312	5.96403	5.10269	4.88574	4.77153	4.91999	4.94474	5.37551	4.82158	5.04727	6.00734	5.31899	5.58141	5.63591
1942	MG-1-neg-10340255_st	NA	NA	3.47678	3.18447	4.18078	3.61401	3.23967	3.51705	3.38492	3.38055	2.95777	3.09889	3.3716	3.14275	3.43872	3.29024	3.06308	3.26402
1943	MG-1-neg-10340257_st	NA	NA	5.84993	4.67169	5.10571	5.20911	4.80771	4.27489	4.7577	4.61344	5.0988	4.8666	5.09417	5.01985	5.95385	5.49577	4.96099	5.47021
1944	MG-1-neg-10340258_st	NA	NA	6.00006	6.04056	6.6726	6.23774	4.53922	5.17077	5.66014	5.12338	4.08464	6.0798	5.17156	5.112	7.57484	7.1128	6.98721	7.22495
1945	MG-1-neg-10340259_st	NA	NA	6.38062	6.12693	6.32087	6.27614	5.5717	6.03471	5.8027	5.80304	6.26362	6.36626	6.03213	6.22067	6.41336	6.25276	6.30427	6.32347
1946	MG-1-neg-10340260_st	NA	NA	7.41212	7.25043	7.63647	7.433	6.72469	7.34673	7.02431	7.03191	6.96435	7.11582	7.31312	7.1311	7.34834	7.1159	7.25088	7.23837
1947	MG-1-neg-10340261_st	NA	NA	3.20751	3.30955	3.66738	3.39481	3.7914	3.37654	3.54257	3.57017	3.8014	3.37483	3.70922	3.62849	3.94363	3.29489	3.21496	3.48449
1948	MG-1-neg-10340262_st	NA	NA	4.76498	5.24748	5.05488	5.02245	4.67214	5.05863	4.74964	4.8268	5.17541	5.30723	5.01329	5.16531	5.46999	5.37056	5.29232	5.37763
1949	MG-1-neg-10340263_st	NA	NA	4.82106	5.11295	5.07403	5.00268	4.22838	4.81112	4.41391	4.48447	3.53313	3.74449	3.54465	3.60743	4.68258	4.2557	4.20747	4.38191
1950	MG-1-neg-10340264_st	NA	NA	6.16835	5.19489	5.47775	5.61366	4.58638	4.10301	4.91547	4.53496	4.46899	5.11263	4.5299	4.70384	6.00534	5.69311	5.54512	5.74786
1951	MG-1-neg-10340265_st	NA	NA	6.04234	6.3423	6.6985	6.36105	6.55392	6.31791	6.22671	6.36618	5.83331	5.16675	6.58341	5.86116	5.93234	6.07586	5.22966	5.74595
1952	MG-1-neg-10340266_st	NA	NA	3.07155	2.95135	3.43685	3.15325	2.70983	2.81731	2.52004	2.68239	2.72996	2.85464	3.07666	2.88709	2.94551	2.91771	3.16098	3.00807
1953	MG-1-neg-10340267_st	NA	NA	5.13167	5.54809	5.32454	5.33477	4.08037	4.50817	4.42106	4.33653	5.22383	4.07719	4.59592	4.63232	5.60517	5.37578	5.37163	5.45086
1954	MG-1-neg-10340268_st	NA	NA	3.93687	3.70278	3.99514	3.87826	3.94007	4.47371	3.7008	4.0382	5.13428	4.45968	4.81742	4.80379	4.7837	4.16627	4.8151	4.58836
1955	MG-1-neg-10340270_st	NA	NA	3.63631	3.31286	3.53586	3.49501	3.41593	3.42793	3.32406	3.3893	3.26568	3.81603	3.32206	3.46793	3.00069	3.47841	3.38243	3.28717
1956	MG-1-neg-10340272_st	NA	NA	2.95869	2.97814	2.77645	2.90442	2.43468	2.69051	2.9488	2.69133	4.33084	2.76674	2.64887	3.24882	2.37001	2.55005	3.02093	2.647
1957	MG-1-neg-10340273_st	NA	NA	6.38094	6.0514	6.31563	6.24933	5.8414	5.87584	5.86387	5.86037	6.59897	5.87767	6.08314	6.1866	6.14858	6.15155	6.21017	6.1701
1958	MG-1-neg-10340274_st	NA	NA	5.24311	5.21389	5.41612	5.29104	5.10363	6.22146	5.89109	5.73872	5.32584	5.41092	5.24453	5.3271	5.08121	5.82861	4.93528	5.2817
1959	MG-1-neg-10340275_st	NA	NA	4.36619	4.42839	3.83518	4.20992	3.45218	3.33611	3.34426	3.37751	3.31165	3.37307	2.81315	3.16596	3.98496	3.70575	3.73327	3.80799
1960	MG-1-neg-10340276_st	NA	NA	4.6353	4.24615	4.38443	4.42196	4.1372	4.47189	3.88579	4.16496	4.87404	4.32274	4.51703	4.57127	4.45627	4.26285	4.25775	4.32562
1961	MG-1-neg-10340277_st	NA	NA	3.73484	4.17447	3.85217	3.9205	3.78858	3.68523	4.08272	3.85218	4.5786	4.33241	4.55175	4.48759	4.07122	4.01868	4.13846	4.07612
1962	MG-1-neg-10340278_st	NA	NA	5.87845	5.27134	5.3405	5.49676	5.56146	4.7985	5.20513	5.18836	5.7058	5.09334	5.09823	5.29913	5.23676	5.32146	5.67703	5.41175
1963	MG-1-neg-10340280_st	NA	NA	7.51906	7.28449	7.55853	7.45402	6.05282	7.01479	6.76234	6.60998	6.23976	6.49712	6.33749	6.35812	6.81767	6.86955	6.66385	6.78369
1964	MG-1-neg-10340281_st	NA	NA	4.49794	3.76536	3.98053	4.08127	3.22873	3.53618	4.45671	3.74054	4.10802	4.47369	3.07208	3.8846	4.08903	4.64913	4.67937	4.47251
1965	MG-1-neg-10340283_st	NA	NA	6.2745	6.01965	6.5284	6.27418	6.83556	6.77106	6.59706	6.73456	7.98301	6.67037	7.35415	7.33584	6.49013	7.16872	6.51302	6.72396
1966	MG-1-neg-10340284_st	NA	NA	6.31305	5.74844	6.06271	6.0414	4.61874	5.2004	5.13065	4.98326	4.99491	4.70825	5.35324	5.0188	5.96544	5.87117	5.87172	5.90278
1967	MG-1-neg-10340285_st	NA	NA	5.55056	5.36001	5.43305	5.44787	5.3391	5.59161	5.68081	5.53717	5.3361	5.74472	6.44031	5.84038	5.5852	6.04021	5.82565	5.81702
1968	MG-1-neg-10340286_st	NA	NA	3.39751	3.34279	4.04943	3.59658	2.86561	2.64917	3.80121	3.10533	3.01007	3.19174	3.37227	3.19136	3.04458	3.29134	3.64218	3.32603
1969	MG-1-neg-10340288_st	NA	NA	3.44455	3.64456	3.32321	3.47077	3.72436	3.48371	3.51467	3.57425	2.96103	3.24611	3.57804	3.26173	3.56342	3.19129	3.55417	3.43629
1970	MG-1-neg-10340289_st	NA	NA	3.94435	3.67792	4.25144	3.9579	2.85071	3.55717	2.92003	3.1093	2.9922	3.20598	2.72943	2.97587	3.8844	2.95378	3.04342	3.29387
1971	MG-1-neg-10340290_st	NA	NA	2.99841	2.66251	2.82776	2.82956	2.63289	2.61686	2.97042	2.74006	2.76183	2.5999	3.14711	2.83628	2.61188	2.71383	2.39011	2.57194
1972	MG-1-neg-10340292_st	NA	NA	3.61974	3.16757	3.66847	3.48526	2.47229	2.92419	3.08742	2.82797	3.19444	3.21874	3.45751	3.29023	3.31253	2.93095	2.98356	3.07568
1973	MG-1-neg-10340294_st	NA	NA	6.70717	6.16894	6.33368	6.40326	4.42558	4.59831	5.99849	5.00746	2.9997	5.88579	4.78269	4.55606	6.32587	6.18971	6.13662	6.2174
1974	MG-1-neg-10340295_st	NA	NA	7.94583	7.87759	8.07139	7.96494	6.92622	7.60288	7.22181	7.2503	8.0485	7.7508	7.43532	7.74487	7.77111	8.07014	7.89019	7.91048
1975	MG-1-neg-10340296_st	NA	NA	3.95728	4.1174	4.40662	4.16043	4.14311	3.53747	3.95596	3.87885	4.36173	4.11387	4.07638	4.18399	4.17845	3.75841	4.1657	4.03419
1976	MG-1-neg-10340297_st	NA	NA	2.92455	3.07357	3.70878	3.23563	3.27912	2.73	3.03655	3.01522	3.07879	2.5765	3.51622	3.05717	3.12018	2.68027	3.58636	3.12894
1977	MG-1-neg-10340298_st	NA	NA	4.75492	4.74822	4.91733	4.80682	4.36176	5.13273	4.4839	4.65947	4.10936	4.65347	3.7622	4.17501	4.35373	5.09847	4.95915	4.80379
1978	MG-1-neg-10340299_st	NA	NA	2.59045	2.36426	2.71334	2.55602	2.69373	2.45843	2.23805	2.4634	2.31528	2.34192	2.59778	2.41833	2.74763	2.45859	2.42055	2.54226
1979	MG-1-neg-10340300_st	NA	NA	7.48766	6.24431	6.75336	6.82844	5.06921	6.13955	5.27158	5.49344	5.68649	6.34815	6.12024	6.05163	6.88022	6.63847	6.52938	6.68269
1980	MG-1-neg-10340301_st	NA	NA	3.30053	3.90797	4.25198	3.82016	3.3887	3.27955	3.53138	3.39988	2.82521	3.19115	3.10143	3.03927	3.74961	3.90931	3.98072	3.87988
1981	MG-1-neg-10340302_st	NA	NA	5.43767	5.36763	5.24658	5.35063	4.67097	4.54224	4.80957	4.67426	3.64253	4.69601	4.92158	4.42004	5.62207	5.53719	5.32375	5.49434
1982	MG-1-neg-10340303_st	NA	NA	5.50669	4.83853	4.80128	5.04883	3.41788	4.33837	4.20603	3.98743	3.73423	4.40377	3.64725	3.92842	5.02016	5.49432	5.16637	5.22695
1983	MG-1-neg-10340304_st	NA	NA	5.93323	5.18426	5.07	5.39583	4.25705	4.03952	5.16209	4.48622	3.84097	4.88097	4.34389	4.35528	5.77347	6.06795	5.45337	5.76493
1984	MG-1-neg-10340305_st	NA	NA	3.61437	2.88901	3.75141	3.41826	2.58294	3.084	2.9028	2.85658	2.77374	2.78482	2.76236	2.77364	2.94969	3.48099	2.96709	3.13259
1985	MG-1-neg-10340307_st	NA	NA	6.74367	6.05924	5.31313	6.03868	3.26616	3.72504	3.62438	3.53853	3.21278	4.45895	4.66639	4.11271	5.22427	5.08382	4.37508	4.89439
1986	MG-1-neg-10340308_st	NA	NA	6.12109	5.69376	6.01074	5.94186	6.41453	6.21202	6.23724	6.28793	7.86235	6.36281	7.3439	7.18969	5.56125	6.47317	6.31336	6.11592
1987	MG-1-neg-10340309_st	NA	NA	5.22779	5.40645	5.3986	5.34428	4.15165	4.15228	4.75255	4.35216	2.68988	3.87086	4.43387	3.66487	5.94203	4.93868	5.0787	5.3198
1988	MG-1-neg-10340310_st	NA	NA	5.37171	4.54142	4.61046	4.84119	3.46793	4.29247	3.693	3.8178	3.31349	3.67129	4.10922	3.698	4.08542	5.17319	4.60364	4.62075
1989	MG-1-neg-10340311_st	NA	NA	6.30489	6.22615	6.17881	6.23661	4.85052	5.47719	5.20749	5.1784	3.45928	4.43793	4.80565	4.23429	6.53927	5.88171	6.40495	6.27531
1990	MG-1-neg-10340312_st	NA	NA	3.0096	3.03674	3.08661	3.04431	2.89796	2.97248	2.73829	2.86958	2.62258	3.12505	2.83739	2.86167	3.45312	3.28171	3.30049	3.34511
1991	MG-1-neg-10340313_st	NA	NA	4.86011	3.86238	4.55367	4.42539	3.24341	3.65854	3.94636	3.6161	3.3133	3.49635	3.39099	3.40021	5.01281	3.91631	3.50721	4.14544
1992	MG-1-neg-10340314_st	NA	NA	3.87189	3.74225	3.72386	3.77933	3.60662	3.29262	3.72924	3.54283	3.2344	3.69488	3.06109	3.33012	3.41621	3.85917	3.60811	3.62783
1993	MG-1-neg-10340315_st	NA	NA	2.94473	2.58829	2.52047	2.6845	2.7017	2.48244	2.53373	2.57262	2.92888	2.53339	2.38181	2.61469	2.52	2.45995	2.39098	2.45698
1994	MG-1-neg-10340316_st	NA	NA	8.03656	7.7443	7.22943	7.6701	6.93448	7.04699	6.43976	6.80708	7.46394	7.25304	6.96523	7.2274	7.82301	7.45815	7.78973	7.6903
1995	MG-1-neg-10340317_st	NA	NA	4.69231	4.56176	4.96321	4.73909	3.99467	5.09662	5.85563	4.98231	4.02176	5.84099	3.34464	4.40246	5.16502	4.813	5.37316	5.11706
1996	MG-1-neg-10340320_st	NA	NA	3.30802	3.06452	3.19493	3.18916	2.52056	2.83687	3.19718	2.85154	2.56386	2.63683	2.32842	2.5097	3.31087	3.51502	2.76541	3.1971
1997	MG-1-neg-10340321_st	NA	NA	6.44384	6.61667	6.56497	6.54183	5.73902	6.08414	6.09387	5.97234	5.89478	5.93508	6.00968	5.94652	6.5489	6.93315	6.84576	6.77594
1998	MG-1-neg-10340322_st	NA	NA	4.96213	5.10131	5.11333	5.05892	5.07816	4.86268	4.47168	4.80417	5.11598	5.13998	4.96517	5.07371	5.23977	5.0429	5.53217	5.27161
1999	MG-1-neg-10340323_st	NA	NA	2.6701	2.9405	2.66573	2.75878	2.76863	2.83523	2.79242	2.79876	2.92165	2.59227	2.87919	2.7977	3.07487	3.03903	2.94882	3.02091
[truncated: 27,130 more rows]
