# Supplementary material for: Recreation of an antigen-driven germinal center in vitro by providing B cells with phagocytic antigen
Source: Commun Biol. 2023 Apr 20;6:437. doi: 10.1038/s42003-023-04807-0 (PMC10119099; doi:10.1038/s42003-023-04807-0)
Supplement: Supplementary file 5 — Supplementary Data 2 [file 42003_2023_4807_MOESM5_ESM.xlsx]

## Sheet: Fig. 1b
	Proliferation Index
beads/cell	bead-bound
0	0.032389	0.107692	0.013052
0.05	19.964	16.4242	40.9761
0.1	13.3099	19.0902	21.1063
0.5	113.481	13.1317	100.791
1	124.094	80	66.006
3	192.41	109.457	122.346
10	239.005	151.844	145.669
20	277.692	191.704	123.799
40	294.016	199.9	120.919
	Proliferation Index
ng/ml	soluble
0	0.032389	0.107692	0.013052
0.001	120.754	123.372	115.269
0.003	71.9384	106.686	132.075
0.01	79.3281	102.315	90.178
0.03	90.334	74.8946	132.398
0.1	108.502	144.36	150.483
0.3	204.202	183.243	91.9681
1	178.616	218.543	117.093
3	337.558	285.983	169.233

## Sheet: Fig. 1c
CXCR5+PD1+ T cells (%)
bead-bound	soluble
52.6	57.6
47.2	55
49	56.8
Proliferation index
bead-bound	soluble
618.656	467.636
438.808	501.839
605.987

## Sheet: Fig. 1d
Proliferation index
bead-bound	soluble	bead-bound w/o OT2
398.324	227.363	340.99
464.038	235.831	345.927
357.893	181.155

## Sheet: Fig. 1e
	NP4-binding antibodies (absorbance)
	bead-bound			soluble
IgM	2.05	2.098	2.099	0.248	0.264	0.27
IgG1	2.122	2.016	2.075	0.155	0.134	0.157
IgG2a	0.206	0.2	0.209	-0.013	-0.023	-0.012
IgG2b	0.041	0.031	0.036	-0.018	-0.022	-0.015
IgG3	0.217	0.193	0.196	-0.001	-0.014	-0.004
IgA	0.138	0.121	0.122	-0.02	-0.027	-0.017
Ig	2.425	2.192	2.198	0.056	0.04	0.05
Ig	0.433	0.404	0.395	0.06	0.044	0.046
	NP26-binding antibodies (absorbance)
	bead-bound			soluble
IgM	2.167	2.25	2.224	2.232	1.009	1.06
IgG1	2.336	2.085	2.06	2.358	0.006	0.005
IgG2a	0.955	0.736	0.682	0.986	0.011	0.011
IgG2b	0.132	0.111	0.103	0.173	0.001	0.003
IgG3	0.609	0.508	0.473	0.687	0.007	0.002
IgA	0.45	0.398	0.406	0.461	0.003	0.006
Ig	2.479	2.421	1.588	2.395	0.015	0.019
Ig	0.708	0.691	0.685	0.755	0.168	0.182

## Sheet: Fig. 1f
	IgG1+ B cells (%)
Days	bead-bound			soluble
0	0.2	0.28		0.2	0.28
4	10.2	7.66	10.9	1.71	2.8	1.34
7	9.62	3.97	2.68	0.58	0	2.03

## Sheet: Fig. 1g
CD138+ igD- B cells (%)
bead-bound	soluble
11	2.01
8.53	3.14
11.2	1.57

## Sheet: Fig. 2a
	NIP staining (MFI)
beads/cell	bead-bound
0	306	308	314
0.1	293	294	287
0.5	243	260	251
1	219	235	234
3	112	121	113
10	46.2	46.9	49
20	34.4	31.8	36.2
40	22.6	22.3	20.4
	NIP staining (MFI)
ng/ml	soluble
0	306	308	314
1	98.7	110	114
3	55.9	51.3	51.4
10	31.9	32.8	32.1
30	25.8	20.7	27.6
100	14	10.6	10.4
300	10.2	12.8	7.9
1000	6.26	6.62	7.45
3000	6.05	6.31	6.02

## Sheet: Fig. 2b
	IgM staining (MFI)
Time (min)	bead-bound			soluble
0	2924	2751	2602	2924	2751	2602
1	2338	2564	2664	2174	1971	2462
5	2381	2254	2059	1868	1901	2281
15	1698	1712	2077	1650	1197	1570
30	1643	1469	1313	1281	1153	960
60	1247	1430	1500	855	1230	1171

## Sheet: Fig. 2c
	Phalloiding staining (MFI)
Time (min)	bead-bound			soluble
0	152	194	261	152	194	261
1	263	242		238	256
5	203	329	300	147	211	258
15	193	292	273	113	158	176
30	223	245	266	93.3	85.9	54.3
60	181	239	366	67.5	69	61.8

## Sheet: Fig. 2d
	pAkt
Time (min)	bead-bound			soluble
0	0.4	0.32	0.42	0.4	0.32	0.42
1	5	5.1	5.8	0.9	1.2	1.1
5	1.3	1.7	1.8	0.8	0.8	1
15	1.8	2.4	2.1	0.3	0.4	0.5
30	1.2	1.6	1.4	0.7	0.8	0.8
60	1.3	1.2	1	0.7	0.6	0.6
	pERK
Time (min)	bead-bound			soluble
0	0.1	0.05	0.14	0.1	0.05	0.14
1	4.7	3.8	5.8	1.1	0.9	0.8
5	0.6	1.2	0.8	0.35	0.1	0.1
15	0.7	0.4	0.8	0.2	0.3	0.1
30	0.1	0.4	0.3	0.2	0.1	0.3
60	0.4	0.2	0.2	0.1	0.09	0.14
	pSyk
Time (min)	bead-bound			soluble
0	0	0	0	0	0	0
1	1	0.9	1.7	0.75	0.8	0.65
5	0.7	0.7	0.5	0.1	0.1	0.07
15	0.7	0.6	0.5	0.15	0.1	0.11
30	0	0.1	0.01	0	0.01	0.02
60	0.1	0.01	0.1	0.02	0.04	0.03

[truncated: 43 more sheets: Fig. 2e, Fig. 3a, Fig. 3b, Fig. 3c, Fig. 4a, Fig. 4b, Fig. 4c, Fig. 4d, Fig. 4e, Fig. 5b, Fig. 5c, Fig. 5d, Fig. 5e, Fig. 5f, Fig. 6c, Fig. 7a, Fig. 7b, Fig. 7c, Fig. 7d, Fig 7e …]
